# Supplementary material for: Epidemiology of hemorrhagic fever with renal syndrome in Tai’an area
Source: Sci Rep. 2021 Jul 5;11:11596. doi: 10.1038/s41598-021-91029-1 (PMC8257732; doi:10.1038/s41598-021-91029-1)
Supplement: Supplementary file 1 — Supplementary Information. [file 41598_2021_91029_MOESM1_ESM.xlsx]

## Sheet: Basic information on HFRS
Date	Daily mean temperature（℃）	Daily mean pressure（kPa）	Daily mean relative humidity（%）	Daily average sunshine hours（Hours）	Daily number of cases
2005-01-01	-5.57	1009.17	49	7.23	#N/A
2005-01-02	-1.27	997.9	53.67	8.17	1
2005-01-03	0.57	1000.7	50.33	6.6	#N/A
2005-01-04	-3.4	1011.23	39.33	7.8	#N/A
2005-01-05	-3.4	1007.2	51.67	0	#N/A
2005-01-06	-0.7	1004.37	69	2.73	#N/A
2005-01-07	-2.27	1012.93	42	7.13	#N/A
2005-01-08	-3.3	1012.7	43.33	7.9	#N/A
2005-01-09	-4.43	1012.33	42.67	7.77	#N/A
2005-01-10	-2.63	1007.47	52	5.77	#N/A
2005-01-11	-2.7	1010.13	51.67	7.37	#N/A
2005-01-12	-3.2	1010.03	44	7.23	#N/A
2005-01-13	-3.07	1007.4	48.67	5.87	1
2005-01-14	-3.13	1004.73	55.67	2.63	#N/A
2005-01-15	-3.1	1005.3	48	8	#N/A
2005-01-16	-2.83	1005.77	48.67	7.97	#N/A
2005-01-17	-0.87	1001.63	49.67	6.03	#N/A
2005-01-18	-1	1004.37	41.33	8.03	#N/A
2005-01-19	-2.37	1007.83	48.67	7.9	#N/A
2005-01-20	-2.17	1013.03	48.33	7.67	#N/A
2005-01-21	-2.13	1012.83	50.67	2.9	#N/A
2005-01-22	0.2	1004.6	51	4.03	#N/A
2005-01-23	-0.17	1002.23	62.67	2.97	#N/A
2005-01-24	1.93	1000.77	58.33	3.03	#N/A
2005-01-25	-1.2	1001.67	55.33	6.53	#N/A
2005-01-26	-2.53	1001.83	55.67	2.63	#N/A
2005-01-27	0.77	998.1	50	3.07	#N/A
2005-01-28	2.43	992.1	64.33	7.23	#N/A
2005-01-29	-1.8	1001.87	32	7.27	#N/A
2005-01-30	-3.27	1006.3	33	7.37	#N/A
2005-01-31	-3.53	1002.43	36	7.6	#N/A
2005-02-01	-4.7	1005.17	20	8.2	#N/A
2005-02-02	-4.33	1005.37	33.33	7.23	#N/A
2005-02-03	-1.67	1001.67	33.67	5.23	#N/A
2005-02-04	0.77	1001.27	54	3.27	#N/A
2005-02-05	-1.8	1007.03	50.67	1.1	#N/A
2005-02-06	-3.4	1008.03	67.33	0	#N/A
2005-02-07	-3.63	1008.4	83.33	0	#N/A
2005-02-08	-2.63	1008.5	80	1.7	#N/A
2005-02-09	-2.37	1011.07	78.33	1.2	#N/A
2005-02-10	-4.5	1015.67	55.33	8.5	1
2005-02-11	-2.63	1014.27	53.67	1.6	#N/A
2005-02-12	-0.7	1010.2	61.33	3	#N/A
2005-02-13	-0.07	1007.4	72	5.1	#N/A
2005-02-14	1.37	1001.23	87.33	0	2
2005-02-15	0.87	997.2	93.67	0	#N/A
2005-02-16	-1.53	1001.53	83.33	1.13	#N/A
2005-02-17	-2.23	1006.5	68.67	1.67	#N/A
2005-02-18	-2.8	1008.57	70	3.17	#N/A
2005-02-19	-6.37	1013.6	39.67	9.57	#N/A
2005-02-20	-5.9	1009.87	51.33	9.23	#N/A
2005-02-21	-0.47	1001.57	54.33	8.67	#N/A
2005-02-22	4.03	993.67	53.33	6.7	#N/A
2005-02-23	0.93	996.6	62	1.17	#N/A
2005-02-24	-0.13	996.43	83.67	0	#N/A
2005-02-25	-1.2	1006.27	54.33	9.23	#N/A
2005-02-26	-0.9	1009.77	47.33	9.23	#N/A
2005-02-27	3.07	1006.17	47.67	6.97	#N/A
2005-02-28	3.23	1005.2	61.33	6.27	#N/A
2005-03-01	4.83	1005	60.67	6.23	#N/A
2005-03-02	2.83	1011.5	46	6.53	#N/A
2005-03-03	1.43	1008.47	54	6.7	1
2005-03-04	-1.03	1011.27	42	6.83	#N/A
2005-03-05	-0.2	1008.4	42	9.53	1
2005-03-06	7.33	1001.9	39.67	9.8	1
2005-03-07	8.27	999.5	48.33	9.07	#N/A
2005-03-08	6.8	998.8	58	7.13	1
2005-03-09	6.73	993.3	68.33	6.77	#N/A
2005-03-10	5.07	992.5	73	0	#N/A
2005-03-11	-1.6	1007.9	37.67	7.47	#N/A
2005-03-12	-0.97	1010.23	22.67	9.87	1
2005-03-13	1.63	1005.63	26.33	9.73	#N/A
2005-03-14	3.53	995.97	41	2.73	#N/A
2005-03-15	6.5	996.1	56.33	7.17	#N/A
2005-03-16	9.5	997.53	53.33	0.9	#N/A
2005-03-17	7.93	1000.8	40	7.77	#N/A
2005-03-18	5.37	1008.63	26.33	9.8	1
2005-03-19	5.97	1002.2	40.33	0.1	1
2005-03-20	8.57	1001.4	51.33	7.33	1
2005-03-21	7	995.67	67.67	0	1
2005-03-22	6.77	996.33	68.33	1.87	#N/A
2005-03-23	8.63	999.33	50.33	6.13	#N/A
2005-03-24	3.97	1008.17	22.67	10.5	#N/A
2005-03-25	9.73	998.93	33	10.4	#N/A
2005-03-26	12.23	995.43	45.67	9.77	#N/A
2005-03-27	13.57	993.93	53.33	8.4	#N/A
2005-03-28	11	996.37	50.67	8.83	#N/A
2005-03-29	8.9	1001.77	29.67	9.57	1
2005-03-30	11.63	995.77	35.67	10.5	#N/A
2005-03-31	13.23	994.87	45.67	10.4	#N/A
2005-04-01	11.5	996.13	56	2.7	#N/A
2005-04-02	12	997.67	48.67	9	#N/A
2005-04-03	13	1002.67	38.33	9.9	#N/A
2005-04-04	17.3	994.73	39	10.47	#N/A
2005-04-05	21.5	986.9	44.33	9.07	#N/A
2005-04-06	20.97	979.77	64	9.37	1
2005-04-07	19.57	986.93	59.33	6.83	1
2005-04-08	14.77	993.1	39.67	5.37	#N/A
2005-04-09	7.97	993.9	76.67	0	#N/A
2005-04-10	11.67	999.43	40	10.53	#N/A
2005-04-11	12.77	996.53	48.33	4.2	1
2005-04-12	12.77	996.1	56.33	8.13	#N/A
2005-04-13	12.4	997.93	49.33	10.83	#N/A
2005-04-14	13.37	997.63	40.33	10.8	#N/A
2005-04-15	11.57	1002.03	34.67	9.57	1
2005-04-16	16.8	997.2	50	10.43	#N/A
2005-04-17	19.87	994.13	51	8.33	#N/A
2005-04-18	21.8	996.4	55.67	9.07	#N/A
2005-04-19	17.3	994.9	62	3.03	#N/A
2005-04-20	12.83	991.53	33.33	10.2	#N/A
2005-04-21	13.27	992.03	36.33	11.63	#N/A
2005-04-22	15.17	996.43	42.67	10.4	1
2005-04-23	17.2	994.23	40.67	10.2	#N/A
2005-04-24	18.2	992.17	55.33	5.87	1
2005-04-25	16.27	992.13	54.33	9.13	1
2005-04-26	20.5	987.47	47	10.8	#N/A
2005-04-27	24.83	980.8	48.33	11.3	#N/A
2005-04-28	25.8	979.47	50.67	10.43	#N/A
2005-04-29	24.2	981.77	58.33	8.4	#N/A
2005-04-30	25.17	979.53	70.33	6.63	#N/A
2005-05-01	19.93	988.2	44.33	10.73	#N/A
2005-05-02	18.17	992.73	30.67	11.5	#N/A
2005-05-03	21.33	988.8	34.67	11.43	1
2005-05-04	21.47	984.9	58.33	5.7	#N/A
2005-05-05	15.37	981.53	81.33	0	#N/A
2005-05-06	15.5	987.9	40	12.3	1
2005-05-07	19.3	981.93	47.33	10.1	#N/A
2005-05-08	18.37	987.23	24	11.83	#N/A
2005-05-09	16.57	988	43.67	10.97	#N/A
2005-05-10	14.9	986.33	60	4.1	#N/A
2005-05-11	17.47	986.1	67.33	9.37	#N/A
2005-05-12	19.73	988.2	49.67	11.23	#N/A
2005-05-13	19.73	987.8	57.33	5.97	2
2005-05-14	20.17	991.63	56.33	11.83	#N/A
2005-05-15	20.3	993.27	61	7.23	#N/A
2005-05-16	18.17	987.73	90	0	#N/A
2005-05-17	16.13	983.7	89.33	0	2
2005-05-18	17.6	992.8	61.67	11.97	#N/A
2005-05-19	21.43	995.07	53	9.43	#N/A
2005-05-20	21.83	993.27	55	10.07	1
2005-05-21	21.13	987.07	58.67	8.3	1
2005-05-22	21.8	987.47	54.33	11.87	1
2005-05-23	23.13	990.83	48	11.93	#N/A
2005-05-24	23.87	991.43	49.33	11	#N/A
2005-05-25	23.53	991.37	46.33	9.03	#N/A
2005-05-26	23.03	991.5	43	10.37	#N/A
2005-05-27	22	990.7	46.33	8.17	#N/A
2005-05-28	22.03	993.6	53.67	10.5	#N/A
2005-05-29	22.87	995	59.67	9.57	1
2005-05-30	24.73	989.1	53.67	6.13	#N/A
2005-05-31	24.9	981.7	61.33	4.63	#N/A
2005-06-01	25.8	977.33	51	11.4	#N/A
2005-06-02	25.03	980.77	44.33	12.03	#N/A
2005-06-03	26.03	985.4	42.33	12.3	#N/A
2005-06-04	26.6	988.8	39	12.23	#N/A
2005-06-05	25.67	989.77	46.33	6.43	#N/A
2005-06-06	23.7	991.1	58.33	3.93	#N/A
2005-06-07	24.13	988.4	55	8.47	#N/A
2005-06-08	25.07	987.4	57	6.87	#N/A
2005-06-09	21.17	985.2	82.67	0	#N/A
2005-06-10	23.27	981.47	70	9.63	#N/A
2005-06-11	27.4	980.8	52.67	10.43	#N/A
2005-06-12	29.5	981.37	39.33	9.83	1
2005-06-13	29.33	981.67	31.67	9.53	#N/A
2005-06-14	26.97	981.07	49.33	5.83	#N/A
2005-06-15	25.7	983.5	52.67	10.07	#N/A
2005-06-16	27.8	984.73	48.67	7.03	#N/A
2005-06-17	30.4	981.67	39	10.93	#N/A
2005-06-18	28.13	979.7	57	6.17	#N/A
2005-06-19	26.97	980.17	61	10.87	#N/A
2005-06-20	27.87	979.6	63.33	6.83	#N/A
2005-06-21	28.3	981.77	57.67	10.83	#N/A
2005-06-22	30.1	982.23	44.33	11.57	#N/A
2005-06-23	32.1	982.6	45.33	11.67	#N/A
2005-06-24	32.13	982.3	41.33	10.63	#N/A
2005-06-25	29.77	980.67	52	1.87	1
2005-06-26	21.77	975.5	89.67	0	#N/A
2005-06-27	22.3	980	83	0.8	#N/A
2005-06-28	26.13	982.03	74.67	5.43	1
2005-06-29	27.33	982.2	67.67	10.77	#N/A
2005-06-30	28.37	982.37	77.67	4.7	#N/A
2005-07-01	27.07	981.67	79.67	2.3	#N/A
2005-07-02	26.03	980.6	85.67	0.8	#N/A
2005-07-03	23.83	980.43	86.67	0.87	#N/A
2005-07-04	26.37	980.1	75.33	5.97	#N/A
2005-07-05	26.6	980.67	72.67	4.97	1
2005-07-06	28.13	981.83	67	9.23	#N/A
2005-07-07	27.57	983.4	73	4.7	#N/A
2005-07-08	26.67	981.17	75.67	0.97	#N/A
2005-07-09	27.53	979.83	74.33	3.53	#N/A
2005-07-10	25.93	982.1	78	2.33	#N/A
2005-07-11	26.83	984.63	71	6.37	2
2005-07-12	24.7	985.67	78.33	3.43	#N/A
2005-07-13	26.5	985.57	76.33	7.73	#N/A
2005-07-14	28.2	987.73	72	5.6	#N/A
2005-07-15	28.9	990.23	70.33	9.47	2
2005-07-16	27.6	989.83	76	6.43	#N/A
2005-07-17	25.47	989.13	83	0.7	#N/A
2005-07-18	27.97	991.03	76	6.23	#N/A
2005-07-19	29.3	991.1	70.67	11.43	#N/A
2005-07-20	29.3	988.2	66.67	11.13	#N/A
2005-07-21	28.3	986.7	66.67	4.87	#N/A
2005-07-22	28.4	987.27	72.33	4.8	#N/A
2005-07-23	26.83	987.2	81	0.3	#N/A
2005-07-24	24.8	985.3	90.33	0	#N/A
2005-07-25	24.43	985.7	80.33	3.77	#N/A
2005-07-26	25.23	983.67	78.67	4.07	#N/A
2005-07-27	25.1	981.63	82.67	0	#N/A
2005-07-28	26.47	981.3	75.33	7.43	1
2005-07-29	27.67	983.4	71.67	9.23	#N/A
2005-07-30	27.83	984.6	72.67	7.23	#N/A
2005-07-31	25.4	981.73	86	0	#N/A
2005-08-01	27.63	980.07	81.33	6.47	1
2005-08-02	26.17	979.47	78	5.7	#N/A
2005-08-03	24.33	979.27	88	1.2	#N/A
2005-08-04	24	983.5	87	0.83	#N/A
2005-08-05	24.53	986.87	85.67	0.2	#N/A
2005-08-06	24.87	988.17	86	2.47	1
2005-08-07	25.43	985.87	80	5.03	#N/A
2005-08-08	23.23	980.83	86.33	3.07	#N/A
2005-08-09	26.47	983	75.67	3.47	#N/A
2005-08-10	27.03	981.73	79.67	3.47	#N/A
2005-08-11	29.87	982.23	77.33	9.03	#N/A
2005-08-12	31.73	984.3	70	11.03	#N/A
2005-08-13	31	987.07	71	10.2	#N/A
2005-08-14	29.8	987.43	75.33	9.53	#N/A
2005-08-15	29.63	985.87	76	7.03	#N/A
2005-08-16	29.6	986.57	76.67	7.17	1
2005-08-17	20.83	989.57	89.67	0	#N/A
2005-08-18	21.07	992.37	71.33	7.77	#N/A
2005-08-19	21.57	992.17	61.67	6.4	#N/A
2005-08-20	22	989.53	62.33	9.47	#N/A
2005-08-21	22.4	989.47	72	2.27	#N/A
2005-08-22	24	992.6	71.33	7.77	#N/A
2005-08-23	22.4	992.1	76	0.57	#N/A
2005-08-24	22.17	989.87	78.67	7.5	#N/A
2005-08-25	22.2	990.7	71.33	10.3	#N/A
2005-08-26	23.63	991.43	68.33	9.2	#N/A
2005-08-27	24.83	990.67	68.67	9.33	#N/A
2005-08-28	25.47	990.73	71.33	8.5	#N/A
2005-08-29	21.9	989.27	84	0	#N/A
2005-08-30	23.07	988.9	71.33	10.67	#N/A
2005-08-31	23.67	989	72.67	7.7	#N/A
2005-09-01	25.87	990.8	73.33	7.2	#N/A
2005-09-02	21.33	997	80.33	0.5	#N/A
2005-09-03	20.67	996.93	61.67	8.87	#N/A
2005-09-04	20.2	996.6	59.67	10.47	1
2005-09-05	20.33	995.53	60.67	8.4	#N/A
2005-09-06	21.23	992.23	63.33	10.6	#N/A
2005-09-07	22.07	990.83	65	8.83	#N/A
2005-09-08	22.3	991.9	66.67	5.47	#N/A
2005-09-09	23.37	992	66.67	9.07	#N/A
2005-09-10	24.23	992.73	66	8.7	#N/A
2005-09-11	24.03	994.1	70	7.73	#N/A
2005-09-12	23.07	994.33	80	2.53	#N/A
2005-09-13	24.5	995.23	69.33	6.67	#N/A
2005-09-14	22.27	998.6	63.67	4.07	#N/A
2005-09-15	22.57	994.2	65.33	0.37	#N/A
2005-09-16	21.47	988.4	91.33	0	1
2005-09-17	22.43	993.63	74	4.57	#N/A
2005-09-18	21.47	998.63	67.33	5.13	1
2005-09-19	18.57	996.57	90.33	0	1
2005-09-20	17.07	993.43	93.33	0	#N/A
2005-09-21	16.33	996.93	82.33	1.73	#N/A
2005-09-22	17.1	999.83	69.33	9.57	#N/A
2005-09-23	17.47	998.07	68.67	9.3	#N/A
2005-09-24	18.63	996.97	70.33	8.57	#N/A
2005-09-25	18.47	998.17	80.67	0.97	#N/A
2005-09-26	17.7	1000.1	84.33	0.23	1
2005-09-27	18.97	1000.67	82	0	#N/A
2005-09-28	18.63	997.43	91	0	2
2005-09-29	19	992.63	94.67	0	#N/A
2005-09-30	19.9	993.83	88.67	0.13	#N/A
2005-10-01	19.9	997.77	88.33	0.77	#N/A
2005-10-02	18.13	1003.17	74	2.7	#N/A
2005-10-03	14.87	1002.77	68.33	0.1	#N/A
2005-10-04	16.33	1001	63	9.53	1
2005-10-05	16.8	998.6	63.33	8.3	#N/A
2005-10-06	14.97	997.1	82.67	2.23	#N/A
2005-10-07	16.73	997.83	72.33	8.33	#N/A
2005-10-08	15.2	1003.2	65.33	9.43	#N/A
2005-10-09	16.3	1002.7	61.67	8.83	#N/A
2005-10-10	15.87	1001.97	66	9.07	#N/A
2005-10-11	16.17	1001.5	69.33	9.33	#N/A
2005-10-12	16.43	998.93	75	1.87	#N/A
2005-10-13	16.6	998.57	70.33	3.23	#N/A
2005-10-14	13.53	1001.37	46	8.2	1
2005-10-15	14.07	997.53	49	9.3	1
2005-10-16	15.53	994.87	54	9.07	#N/A
2005-10-17	15.17	1001.03	64.33	7.6	#N/A
2005-10-18	15	1006.7	62	4.03	#N/A
2005-10-19	16.2	1006.3	68	3.9	#N/A
2005-10-20	16.4	1004.6	64	0.8	#N/A
2005-10-21	10.6	1008.73	74	2.37	#N/A
2005-10-22	8.87	1009.6	56	9.57	1
2005-10-23	11.2	1001.37	61.67	8.6	#N/A
2005-10-24	14.2	998.93	63.67	8.03	1
2005-10-25	14.17	999.77	63	8.3	#N/A
2005-10-26	14.43	1000.63	59.67	7.77	1
2005-10-27	13.77	1001.43	68	0	#N/A
2005-10-28	10.87	1005.23	51	8.8	#N/A
2005-10-29	8.87	1002.2	56.67	7.97	#N/A
2005-10-30	9.27	1004.2	54.67	8.73	#N/A
2005-10-31	11.2	1002.53	51.67	8.3	#N/A
2005-11-01	14.17	998.33	46	8	1
2005-11-02	15.73	996.43	54.33	3.07	1
2005-11-03	15.6	996.87	63	7.5	#N/A
2005-11-04	16.77	994.57	65.67	6.03	#N/A
2005-11-05	15.57	991.3	84.33	0	#N/A
2005-11-06	12.37	995.27	36	9.27	#N/A
2005-11-07	12.47	994.37	45.67	7.37	#N/A
2005-11-08	10.9	999	43.33	7.67	1
2005-11-09	13.53	994.93	64.33	7.7	#N/A
2005-11-10	13.37	993.93	64.33	5.53	1
2005-11-11	12.43	995.93	52.67	7.63	#N/A
2005-11-12	12.37	999.07	64.67	6.93	#N/A
2005-11-13	9.4	1003.7	81	0	#N/A
2005-11-14	7	1008.27	63.33	8.5	#N/A
2005-11-15	5.03	1007.33	64.67	7.57	#N/A
2005-11-16	5.2	1007.27	62	6.5	1
2005-11-17	6.17	1008.33	65	5.93	#N/A
2005-11-18	6.9	1011.37	69.67	2.47	#N/A
2005-11-19	6.17	1011.77	77.67	0.53	#N/A
2005-11-20	4.3	1009.77	88.67	0	#N/A
2005-11-21	4.1	1009.1	85	1.73	1
2005-11-22	4.53	1007.53	62	5.13	1
2005-11-23	5.5	1002.73	60.33	4.93	#N/A
2005-11-24	5.57	1000.27	55.33	6.83	#N/A
2005-11-25	6.3	996.83	53.33	7.73	#N/A
2005-11-26	6.5	993.17	50.33	7.57	#N/A
2005-11-27	8.17	995.9	52	3.37	#N/A
2005-11-28	8.57	1000.3	36.67	7.83	#N/A
2005-11-29	5.03	998.57	39.67	7.63	#N/A
2005-11-30	6.17	993.7	45.33	7.77	#N/A
2005-12-01	5.97	1000.6	45	7.73	1
2005-12-02	3.17	1006.77	61.67	7	#N/A
2005-12-03	2.27	1005.43	62.33	0	#N/A
2005-12-04	-4.7	1008.27	28.33	8.1	#N/A
2005-12-05	-4.37	1013.07	34.33	8.17	1
2005-12-06	-4.23	1011.33	43.67	7.97	#N/A
2005-12-07	-4.57	1009	49.33	7.77	#N/A
2005-12-08	-2.6	1006.63	48.33	6.9	#N/A
2005-12-09	0.87	1005.03	52.67	5.67	#N/A
2005-12-10	-0.4	1008.9	69.67	0.23	#N/A
2005-12-11	-3.53	1013.5	34	6.5	#N/A
2005-12-12	-4.87	1011.77	42.33	7.83	#N/A
2005-12-13	-5.33	1010.57	40.33	8.03	#N/A
2005-12-14	-4.93	1011	37.33	7.5	#N/A
2005-12-15	-4.2	1008.37	38.67	7.6	#N/A
2005-12-16	-3.33	1007.67	35.33	7.73	#N/A
2005-12-17	-3.9	1015.23	33.33	8.47	#N/A
2005-12-18	-2.53	1008.4	40	8.03	#N/A
2005-12-19	-1.37	1006.07	43.67	6.3	#N/A
2005-12-20	-1.77	1009.87	49.33	3.97	#N/A
2005-12-21	-5.67	1011.33	25.33	8.13	1
2005-12-22	-1.27	1000.03	29.67	7.93	#N/A
2005-12-23	1.83	998.63	43.33	7.8	1
2005-12-24	1.4	1001.27	55	7.73	#N/A
2005-12-25	1.43	1000.77	60.67	6.33	#N/A
2005-12-26	-0.57	1007.6	65.33	5.03	#N/A
2005-12-27	-0.13	1010.43	74.33	1.6	#N/A
2005-12-28	1.2	1007.77	74.67	2.87	#N/A
2005-12-29	3.03	1007.83	81	1.13	#N/A
2005-12-30	1.53	1008.93	85	0	#N/A
2005-12-31	-0.17	1008.07	92.33	0	#N/A
2006-01-01	0.5	1005.13	92.67	0	#N/A
2006-01-02	-1.1	1004.83	92	0	#N/A
2006-01-03	-0.47	1003.27	86.67	0	#N/A
2006-01-04	-2.1	1010.6	68.67	0	#N/A
2006-01-05	-6.6	1015.1	32.67	0.93	#N/A
2006-01-06	-5.23	1011.67	39.33	8.17	#N/A
2006-01-07	-4.43	1009.6	48.67	8.07	#N/A
2006-01-08	-2.03	1005.67	53.67	5.47	#N/A
2006-01-09	-1.17	1002.2	57.67	7.3	#N/A
2006-01-10	0.83	1000.97	61	6.83	#N/A
2006-01-11	1.23	1003.1	69.67	7.17	#N/A
2006-01-12	1.9	999.83	84	0	#N/A
2006-01-13	1.27	1000.27	77.67	1.6	1
2006-01-14	0.7	1000.97	68.67	4.3	#N/A
2006-01-15	3.57	1000	58	4.13	#N/A
2006-01-16	3.67	1000.17	70.33	1.07	#N/A
2006-01-17	1.63	1005.6	84.33	0	#N/A
2006-01-18	-0.37	1008.6	84.33	0	#N/A
2006-01-19	-0.93	1008.67	66	0	#N/A
2006-01-20	0.33	1007.17	61.67	2.3	#N/A
2006-01-21	1.27	1004.77	56.67	3.53	#N/A
2006-01-22	-0.63	1007.87	68.67	0.57	#N/A
2006-01-23	-0.63	1011.4	57.67	5.93	#N/A
2006-01-24	1.17	1010.3	55.33	7.73	#N/A
2006-01-25	1.13	1010.97	57.67	5.6	#N/A
2006-01-26	2.07	1006.3	60	6.97	1
2006-01-27	2.6	1003.4	65	5.57	#N/A
2006-01-28	2.83	998.63	63.67	6.07	#N/A
2006-01-29	2.67	1000.07	77	0	#N/A
2006-01-30	-0.8	1009.87	77.33	0	#N/A
2006-01-31	-2.17	1007.47	84	0.1	#N/A
2006-02-01	-1.97	1007.93	84.33	2.2	#N/A
2006-02-02	-0.37	1010.77	70.33	1.4	1
2006-02-03	-6.37	1021.5	45.67	7.67	#N/A
2006-02-04	-5.33	1018	54.33	7.2	#N/A
2006-02-05	-3.1	1008.97	75	0	#N/A
2006-02-06	-2.57	999.67	87.67	0.23	#N/A
2006-02-07	-3.77	1008.3	55.33	9	#N/A
2006-02-08	-5.27	1019.13	40.67	9.23	1
2006-02-09	-4.03	1012.07	55.33	9.13	#N/A
2006-02-10	1.8	997.7	68.33	7.8	#N/A
2006-02-11	2.7	999.53	65.67	6.37	#N/A
2006-02-12	4.53	1003.43	60.33	8.33	#N/A
2006-02-13	8.53	990.83	65	2.47	#N/A
2006-02-14	7.47	993.93	72.67	3.5	#N/A
2006-02-15	7.17	998.77	64.33	2.5	#N/A
2006-02-16	1.8	1009.07	33.67	7.97	#N/A
2006-02-17	0.33	1012.87	36.33	8.6	#N/A
2006-02-18	4.17	1005.5	41	7.07	#N/A
2006-02-19	5.23	1002.07	57.67	8.37	#N/A
2006-02-20	7.03	997.7	60.67	8.5	#N/A
2006-02-21	6.97	997.5	62	0.23	#N/A
2006-02-22	3.67	1007.87	33.33	8.43	#N/A
2006-02-23	5.27	1006.73	40	4	#N/A
2006-02-24	6.13	1004.63	44.67	9.5	#N/A
2006-02-25	4.67	1000.97	66.67	1.73	#N/A
2006-02-26	-0.67	1011.53	50.67	5.33	#N/A
2006-02-27	-1.43	1015.37	49	0.43	#N/A
2006-02-28	-2.37	1009.47	82.33	0.9	#N/A
2006-03-01	0.57	1003.87	64.67	8.93	#N/A
2006-03-02	2.93	1000.33	47.33	9.7	#N/A
2006-03-03	5.37	999.07	46.33	8.87	#N/A
2006-03-04	10.2	994.8	46	9	#N/A
2006-03-05	11.27	995.43	44.67	8.47	#N/A
2006-03-06	7.47	999.53	58.33	5.03	#N/A
2006-03-07	9.03	997.07	61	6.23	#N/A
2006-03-08	8.4	1000.37	68.33	0	#N/A
2006-03-09	9.43	997.93	70.33	4.6	#N/A
2006-03-10	11.93	993.4	64.67	0	#N/A
2006-03-11	6.2	998.47	56.67	0.83	#N/A
2006-03-12	-0.63	1011.07	25.67	8.4	#N/A
2006-03-13	2.2	1004.9	24.67	9.93	#N/A
2006-03-14	6.97	1000.9	33	9.43	#N/A
2006-03-15	9.53	990.57	36	0.1	1
2006-03-16	11.73	988.3	28.67	9.5	#N/A
2006-03-17	13.37	987.9	39.33	9.13	#N/A
2006-03-18	10.6	995.77	31.33	8.87	#N/A
2006-03-19	9.23	999	34.67	9.5	#N/A
2006-03-20	11.63	992.27	41	7.57	#N/A
2006-03-21	12.03	993.13	52	2	#N/A
2006-03-22	13.37	993.1	35.67	5.6	1
2006-03-23	10.83	996.2	36	9.13	#N/A
2006-03-24	12.3	992.57	42	6.9	#N/A
2006-03-25	12.47	993.27	37.67	9.47	#N/A
2006-03-26	9.03	995.6	28.33	5.43	#N/A
2006-03-27	9.07	991.6	52	8.27	#N/A
2006-03-28	6.57	999.7	24	10.47	1
2006-03-29	12.97	990.73	31.33	10.2	1
2006-03-30	12.4	994.53	40	10.03	2
2006-03-31	16.83	988.73	47	9.4	#N/A
2006-04-01	15.87	984.2	71	0.87	#N/A
2006-04-02	14.47	989.3	55	10.4	1
2006-04-03	15.4	985.93	63.33	1.9	#N/A
2006-04-04	13.77	987.03	71	2.03	#N/A
2006-04-05	12.23	997.4	39.33	8.1	#N/A
2006-04-06	14.07	992.57	46	7.8	#N/A
2006-04-07	17.43	989.83	53.67	9.47	#N/A
2006-04-08	19.37	989.33	55.67	8.4	#N/A
2006-04-09	16.83	985.37	65	6.03	#N/A
2006-04-10	18.37	984.3	68.33	8.87	#N/A
2006-04-11	18.27	987.33	72.67	6.1	#N/A
2006-04-12	5.7	999.77	49	0	#N/A
2006-04-13	9.03	1002.97	44	8.03	#N/A
2006-04-14	12.2	1001.3	39.33	8.87	#N/A
2006-04-15	13	998.17	47.33	9.4	#N/A
2006-04-16	13.3	995.73	49	9.27	#N/A
2006-04-17	19.33	987.33	44.33	8.8	#N/A
2006-04-18	20.2	988.1	55.67	7.67	1
2006-04-19	13.13	996.17	28.67	10.97	#N/A
2006-04-20	13.37	998.33	29.33	11.47	#N/A
2006-04-21	12.37	988.37	57.67	0.23	1
2006-04-22	15.17	986.87	60.33	8.93	#N/A
2006-04-23	14.83	991.33	39	11.33	#N/A
2006-04-24	16.63	992.77	39.33	10.97	#N/A
2006-04-25	16.77	989.3	45.33	1.83	#N/A
2006-04-26	17.47	988.23	61.67	9.77	#N/A
2006-04-27	16.8	994.67	61.33	8.4	#N/A
2006-04-28	15.97	987.6	71.67	4.27	#N/A
2006-04-29	19	979.23	58.67	11.47	#N/A
2006-04-30	26.43	976.07	55.33	10.43	#N/A
2006-05-01	19.77	983.93	60.33	1.07	#N/A
2006-05-02	19.43	993.27	33.33	9.83	#N/A
2006-05-03	20.43	992.1	39.33	6.03	#N/A
2006-05-04	24.2	988.23	59.33	8.67	#N/A
2006-05-05	18.13	987.53	89.33	0	#N/A
2006-05-06	17.83	989	65.33	9.83	#N/A
2006-05-07	20.57	990.8	59.33	8.9	#N/A
2006-05-08	21.3	990.63	61.33	11.47	#N/A
2006-05-09	18.67	991.03	77.33	2.43	#N/A
2006-05-10	17.67	996.9	67	5.17	#N/A
2006-05-11	15.63	1003.2	49.67	5.17	#N/A
2006-05-12	12.87	1002.8	75	0.13	#N/A
2006-05-13	17.17	999.63	49.33	11.27	#N/A
2006-05-14	20.47	995.47	41.33	11.3	#N/A
2006-05-15	22.27	990.9	44.67	11.47	#N/A
2006-05-16	23.87	991.37	40.67	11.7	#N/A
2006-05-17	23.07	992.47	47	10.53	#N/A
2006-05-18	21.87	989.37	60.67	7.93	#N/A
2006-05-19	22.5	985.1	58.67	11.43	#N/A
2006-05-20	24.93	985.57	63.33	9.03	1
2006-05-21	17.57	987.73	81.33	1.37	#N/A
2006-05-22	18.67	988.4	68.67	9.43	#N/A
2006-05-23	24	988.57	49.67	11.8	#N/A
2006-05-24	24.47	989.57	49.33	8	#N/A
2006-05-25	20.63	989.53	58.67	1.1	#N/A
2006-05-26	18.5	988.33	74.33	2.5	1
2006-05-27	15.53	984.07	88	0	#N/A
2006-05-28	19.43	987.9	61.67	11.97	1
2006-05-29	22.27	985	51.67	12.3	#N/A
2006-05-30	25.63	985.27	46.67	11.23	#N/A
2006-05-31	26.47	988.77	44	10.5	#N/A
2006-06-01	25.4	989.5	46.67	11.27	#N/A
2006-06-02	23.9	990.8	58	11.3	#N/A
2006-06-03	24.53	989.3	50.33	4.57	#N/A
2006-06-04	24.3	986.6	50.33	10.3	2
2006-06-05	25.57	985.33	52.33	4.73	1
2006-06-06	26.07	984.97	50.33	9.3	#N/A
2006-06-07	24.07	981.73	62.67	1.2	1
2006-06-08	23.63	979.17	52.33	11.5	#N/A
2006-06-09	25.5	973.13	29.33	11.2	#N/A
2006-06-10	22.57	977.93	44.67	11.07	#N/A
2006-06-11	26.07	982.5	37.33	11.63	#N/A
2006-06-12	28.47	984.83	31.67	8.47	#N/A
2006-06-13	24.83	985.63	63.67	0.4	#N/A
2006-06-14	21.63	983.33	80.33	5.83	#N/A
2006-06-15	25.63	980	56.67	10.53	#N/A
2006-06-16	29.37	979.2	44.67	12.17	1
2006-06-17	27.1	983.77	53.67	5.03	1
2006-06-18	27.7	987.47	47.33	11.8	#N/A
2006-06-19	29.37	986.73	48.33	9.6	#N/A
2006-06-20	30.17	987.43	56	5.63	1
2006-06-21	24.47	987.43	83.33	0	#N/A
2006-06-22	24.13	986.47	84	0.17	#N/A
2006-06-23	26.03	986.93	71.33	7.73	#N/A
2006-06-24	25.03	986.63	66.33	8.53	#N/A
2006-06-25	25.77	984.5	65	9.27	#N/A
2006-06-26	27.03	983.37	61	10.53	#N/A
2006-06-27	29.2	982.9	59.33	10.17	#N/A
2006-06-28	27.67	983.63	66	5.87	#N/A
2006-06-29	25.17	980.47	80.67	4.23	#N/A
2006-06-30	28.23	982.17	75.67	4.9	1
2006-07-01	26.53	983.07	77.67	4.1	#N/A
2006-07-02	26.73	983.73	80	0.27	#N/A
2006-07-03	24.47	979.6	87.67	0	1
2006-07-04	25.83	979.17	73.33	7.07	#N/A
2006-07-05	25.97	979.37	72.67	3.17	#N/A
2006-07-06	25.2	979.4	72.33	7.87	#N/A
2006-07-07	26.23	981.8	69	9.1	#N/A
2006-07-08	26.03	982.3	74	7.83	#N/A
2006-07-09	26.53	982.4	76.33	3.3	#N/A
2006-07-10	26.07	981.2	84.33	1.57	1
2006-07-11	27.67	982.2	81.67	3.57	#N/A
2006-07-12	29.03	981.8	77	4.83	#N/A
2006-07-13	30.07	982.4	77.33	8.17	#N/A
2006-07-14	29.9	983.63	72.33	9.27	#N/A
2006-07-15	28.7	983.27	73	6.23	1
2006-07-16	27.83	981.4	79.67	2.47	#N/A
2006-07-17	26.73	981.1	84.33	0.63	#N/A
2006-07-18	27.17	981.47	85	2.47	#N/A
2006-07-19	23.83	983	89.67	0.27	#N/A
2006-07-20	25.73	981.8	77.33	4.27	1
2006-07-21	28.33	981.1	72	7.27	#N/A
2006-07-22	26.47	985.07	65.67	1.87	#N/A
2006-07-23	24.77	985.77	69.67	0.43	#N/A
2006-07-24	25.27	985.6	68.33	6.23	#N/A
2006-07-25	25.2	988.87	71	6.73	#N/A
2006-07-26	25.03	990.37	75.67	7.17	#N/A
2006-07-27	25.1	986.53	83.33	2.83	#N/A
2006-07-28	26.13	986.1	81.33	2.7	#N/A
2006-07-29	26.7	988.2	84.33	2.37	#N/A
2006-07-30	28.77	988.13	76.33	5.6	#N/A
2006-07-31	27.93	985.4	77.33	6.93	#N/A
2006-08-01	24.63	984.07	88	0.67	#N/A
2006-08-02	26.03	986.87	84.33	5	#N/A
2006-08-03	25.7	990.97	87.67	3.2	#N/A
2006-08-04	24.97	991.93	87	2.67	#N/A
2006-08-05	25.73	990.03	87.67	0.9	#N/A
2006-08-06	25.63	987.63	84	5.4	#N/A
2006-08-07	25.93	986.07	82	8	1
2006-08-08	27.03	986.87	81.33	5.6	#N/A
2006-08-09	27.5	987.53	78	8.43	#N/A
2006-08-10	27.33	987.53	76.33	9.23	#N/A
2006-08-11	28.07	986.6	76.33	8.63	1
2006-08-12	29.27	984.97	77.33	9.4	#N/A
2006-08-13	29.8	984	77.33	4.6	#N/A
2006-08-14	28.67	983.17	86	2.1	#N/A
2006-08-15	26.93	983	85	1.43	1
2006-08-16	27.3	984.33	73.33	9.67	#N/A
2006-08-17	26.37	988.33	60.67	11.3	#N/A
2006-08-18	25.07	989.87	57.67	11.33	#N/A
2006-08-19	23.93	988.6	60	11.17	#N/A
2006-08-20	25.6	987.43	66.33	10.5	#N/A
2006-08-21	24.77	990.43	72	7.6	#N/A
2006-08-22	24.8	990.93	61.33	8.43	#N/A
2006-08-23	25	990.3	74.33	3.97	#N/A
2006-08-24	26.53	990.87	78.33	2.7	#N/A
2006-08-25	26.57	989.7	80.33	3.9	#N/A
2006-08-26	24.73	984.97	90.33	1	#N/A
2006-08-27	25.93	986.57	82.33	8.6	#N/A
2006-08-28	26.57	987.67	83.33	4.6	#N/A
2006-08-29	22.1	987.87	94.67	0	#N/A
2006-08-30	21.9	989.23	90	0.2	#N/A
2006-08-31	21.03	986.07	97	0	#N/A
2006-09-01	22.73	986.4	91	0.57	#N/A
2006-09-02	24.67	988.77	84.67	4.97	#N/A
2006-09-03	25.17	988.23	82	6.37	#N/A
2006-09-04	18.17	992.3	88.67	0	#N/A
2006-09-05	17.1	993.2	81	4.67	#N/A
2006-09-06	19.87	989.2	70.67	10.53	#N/A
2006-09-07	19.83	990.7	74.67	1.2	#N/A
2006-09-08	18.97	993.67	77.67	2.1	#N/A
2006-09-09	15.47	1000.77	59.67	10.9	#N/A
2006-09-10	18.4	999.83	54.33	10.27	1
2006-09-11	19.7	998.9	63.33	10.13	1
2006-09-12	19.23	1001.03	69	7.77	#N/A
2006-09-13	20.57	1000.77	68	7.87	#N/A
2006-09-14	20.73	998.2	74	0.93	#N/A
2006-09-15	20.33	995.4	78.67	2.9	#N/A
2006-09-16	20.83	995	74.67	5.03	#N/A
2006-09-17	21.07	993.8	70.33	7.07	#N/A
2006-09-18	21.73	993.37	67.33	8.73	#N/A
2006-09-19	21.17	994.27	65	6.33	#N/A
2006-09-20	21.37	994.7	66	6.6	#N/A
2006-09-21	21.27	996.1	68.33	6.47	2
2006-09-22	21.4	999	68	8.3	#N/A
2006-09-23	21.77	999.2	66.67	8.47	#N/A
2006-09-24	21.47	997.6	63.67	8.77	#N/A
2006-09-25	21.63	994.63	64.33	0	#N/A
2006-09-26	21.5	994.3	73	0	#N/A
2006-09-27	20.97	995.67	72.67	1.43	#N/A
2006-09-28	21.53	996.73	65.67	5.73	#N/A
2006-09-29	21.57	999.03	58.67	6.97	#N/A
2006-09-30	19.17	998.67	54	2.03	1
2006-10-01	19.1	996.97	58.33	9.23	#N/A
2006-10-02	19.9	995.47	62	8.5	#N/A
2006-10-03	20.3	994.47	62.33	5.2	#N/A
2006-10-04	19.83	993.97	68.33	7.23	#N/A
2006-10-05	19.67	993.53	70.67	2.03	#N/A
2006-10-06	20.37	993.2	65.33	6.53	1
2006-10-07	21.8	992.83	56.67	4.33	#N/A
2006-10-08	20.8	994.07	66.33	2.83	#N/A
2006-10-09	20.5	993.9	71.67	6.37	#N/A
2006-10-10	21.93	994.13	60.67	8.8	#N/A
2006-10-11	19.2	998.47	64.67	7.7	#N/A
2006-10-12	19.3	1000.53	70	2.53	#N/A
2006-10-13	22.03	998.7	74.33	6.1	#N/A
2006-10-14	21.07	995.63	74	6.63	#N/A
2006-10-15	21.13	996.5	67	8.07	#N/A
2006-10-16	20.9	995.7	67.33	6.8	#N/A
2006-10-17	18.27	999.53	74.33	1.3	#N/A
2006-10-18	18.7	999.27	78.67	2.27	#N/A
2006-10-19	20.8	997.03	79.33	3.53	#N/A
2006-10-20	18.63	1002.7	83.33	1.03	#N/A
2006-10-21	19.03	999.93	77	4.93	#N/A
2006-10-22	17.47	998.4	60.67	8.57	#N/A
2006-10-23	11.7	1005.43	50.67	9.43	#N/A
2006-10-24	12.07	1005.03	63.33	1.03	2
2006-10-25	13.6	1005.7	68.67	0.27	#N/A
2006-10-26	12.77	1007.2	63.67	9.47	#N/A
2006-10-27	14	1002.77	59.67	9.03	#N/A
2006-10-28	14.07	998.93	72	5.83	#N/A
2006-10-29	13.93	1001.87	58.67	8.3	#N/A
2006-10-30	15	1000.73	54.67	7.2	1
2006-10-31	15.3	999.77	65	5.03	1
2006-11-01	13.8	999.83	66	8.5	1
2006-11-02	14.77	996.67	60.67	8.03	#N/A
2006-11-03	15.63	992.73	54	8.37	#N/A
2006-11-04	16.13	990.5	51.33	8.3	#N/A
2006-11-05	12.03	996.67	33.67	9.57	#N/A
2006-11-06	6.73	1000.67	25.33	8.83	#N/A
2006-11-07	9.67	998.63	37.33	8.73	#N/A
2006-11-08	15.67	991.77	48.33	8.43	#N/A
2006-11-09	13.8	997.23	54.33	7.43	#N/A
2006-11-10	11.9	1000.1	79.67	0.57	#N/A
2006-11-11	7.93	1004.93	52.67	8.6	#N/A
2006-11-12	10.3	998.23	47	8.57	#N/A
2006-11-13	9.47	996.47	57	4.4	#N/A
2006-11-14	7.13	1004.8	42.33	8.47	#N/A
2006-11-15	8.33	1000.57	47.67	7.17	#N/A
2006-11-16	9.8	1000.8	53.67	0.9	#N/A
2006-11-17	8.8	1002.47	70	3.97	#N/A
2006-11-18	9.53	1001.7	75.67	2.93	#N/A
2006-11-19	9.53	1000.97	78.33	3.1	#N/A
2006-11-20	10.27	998.5	75.33	2.7	#N/A
2006-11-21	10.83	997.87	78.67	5.37	#N/A
2006-11-22	6.27	1004	77.33	0	#N/A
2006-11-23	4.3	1006.97	70.33	0	#N/A
2006-11-24	5.57	1007.87	76	0.4	#N/A
2006-11-25	7.93	1000.93	94	0	#N/A
2006-11-26	7.37	998.2	93.33	0	#N/A
2006-11-27	3.57	1001.4	79	0.73	#N/A
2006-11-28	2.33	1002.87	81	3.7	#N/A
2006-11-29	3.27	1004.67	76	3.13	#N/A
2006-11-30	2.93	1003.47	88	0.27	#N/A
2006-12-01	2.37	1001.6	78	1.1	#N/A
2006-12-02	-1.23	1010.1	51.33	8.43	2
2006-12-03	-1.8	1012.1	53	7.83	#N/A
2006-12-04	-0.73	1010.07	62.33	4.93	#N/A
2006-12-05	0.43	1009.83	69.67	5.5	#N/A
2006-12-06	1.93	1005.17	80	0	#N/A
2006-12-07	2.27	1008.1	82	0	#N/A
2006-12-08	0.43	1010.4	74.67	0	#N/A
2006-12-09	-0.83	1012.53	68.67	7.4	#N/A
2006-12-10	-0.2	1007.4	67.67	5.4	#N/A
2006-12-11	2.6	1002.27	70	5.9	#N/A
2006-12-12	3.7	1002.93	77.67	6.07	#N/A
2006-12-13	2.87	1005.2	72.67	2.3	#N/A
2006-12-14	1.8	1000.23	66.33	5.67	#N/A
2006-12-15	1.83	1002.53	63.67	6.2	#N/A
2006-12-16	-0.07	1007.37	44.33	6.83	#N/A
2006-12-17	-4.1	1013.07	28.33	8.43	#N/A
2006-12-18	-1.17	1009.23	44.67	2.07	#N/A
2006-12-19	-0.43	1010.77	63.33	6.3	#N/A
2006-12-20	1.43	1010	70	4.6	#N/A
2006-12-21	1.07	1007.7	60.33	6.67	#N/A
2006-12-22	2.23	1006.63	57.67	7.03	#N/A
2006-12-23	3.23	1005.4	64	1.57	#N/A
2006-12-24	4.47	1002.9	63.67	2.17	#N/A
2006-12-25	4.3	1000.8	75.67	5.4	#N/A
2006-12-26	3.6	1000.63	92.33	0	#N/A
2006-12-27	0.2	1007.13	68.33	6.6	#N/A
2006-12-28	-3	1013.33	44	7.73	#N/A
2006-12-29	-3.8	1012.5	57	7.23	#N/A
2006-12-30	-0.7	1010.57	70	0	#N/A
2006-12-31	0.43	1008.9	87.33	0	#N/A
2007-01-01	-0.13	1006.63	86.67	0	#N/A
2007-01-02	-2.3	1008.63	79.33	5.13	#N/A
2007-01-03	-2.43	1009.93	81	5.2	#N/A
2007-01-04	-3	1009	83	3.13	#N/A
2007-01-05	-1.1	1005.43	73	3.1	#N/A
2007-01-06	-1.67	1008.7	34.67	8.1	#N/A
2007-01-07	-2.5	1010.4	36	7.93	#N/A
2007-01-08	-1.93	1011.1	37.33	8.63	#N/A
2007-01-09	-1.5	1005.97	47.33	6.77	#N/A
2007-01-10	-0.67	1008.33	56.67	7.03	#N/A
2007-01-11	-1.33	1011.93	69.67	0.1	#N/A
2007-01-12	-2.63	1012.57	49	7.83	#N/A
2007-01-13	-2.6	1011.3	50	8.1	#N/A
2007-01-14	-0.47	1008.83	47.33	6.4	#N/A
2007-01-15	0.9	1005.63	51.33	0.7	#N/A
2007-01-16	0.5	1005.77	61.67	1.27	#N/A
2007-01-17	-0.53	1005.7	62.67	4.23	#N/A
2007-01-18	-0.03	1008.53	54.33	7.1	#N/A
2007-01-19	0.43	1006.43	53.33	0.97	#N/A
2007-01-20	2.1	1006.47	61	7.8	#N/A
2007-01-21	0.27	1009.3	73.67	0.47	#N/A
2007-01-22	-0.87	1012	53.67	6.97	#N/A
2007-01-23	-1.07	1010.5	65	0	#N/A
2007-01-24	-1.23	1009.33	59.33	6.1	#N/A
2007-01-25	1.83	1003.93	60.33	1.8	#N/A
2007-01-26	-0.97	1006.47	57	7.83	#N/A
2007-01-27	-0.57	1007.23	43	6.57	#N/A
2007-01-28	-0.97	1007.53	43.33	8.5	#N/A
2007-01-29	3.5	1000.13	40.33	7.97	#N/A
2007-01-30	1.03	1006.97	25.67	8.7	#N/A
2007-01-31	-0.2	1007.67	37.33	5.4	#N/A
2007-02-01	-2.2	1010.93	32.33	8.63	#N/A
2007-02-02	1.7	1006.57	36.33	8	#N/A
2007-02-03	5.17	1001.03	34.67	8.17	#N/A
2007-02-04	4.47	999.83	45.67	6.6	#N/A
2007-02-05	7.57	995.6	57.67	6.27	#N/A
2007-02-06	5.73	1001	68.67	4.67	#N/A
2007-02-07	4.8	1003.37	70.67	0	#N/A
2007-02-08	2.9	1003.03	86.67	0	#N/A
2007-02-09	3.73	999.87	76.67	6.33	#N/A
2007-02-10	3.9	1002.97	40.67	9.5	#N/A
2007-02-11	3.57	1000.47	45	8.67	#N/A
2007-02-12	7.23	993.93	59.67	6.77	#N/A
2007-02-13	9.87	993.67	59.33	0.6	#N/A
2007-02-14	1.73	1005.23	24.67	9.7	#N/A
2007-02-15	2.57	1000.5	42	5.87	#N/A
2007-02-16	5.6	997.2	52.67	0.5	#N/A
2007-02-17	6.73	997.37	60.33	0.9	#N/A
2007-02-18	5.03	998.6	67.67	2.3	#N/A
2007-02-19	5.83	997.2	67.33	2.77	#N/A
2007-02-20	7.67	997.13	70	7.6	#N/A
2007-02-21	9.23	997.77	64.67	6.57	#N/A
2007-02-22	10.33	993.97	49	8.83	#N/A
2007-02-23	7.27	999.83	35	6.4	#N/A
2007-02-24	6.23	999.33	64.33	0.3	#N/A
2007-02-25	6.53	999.33	70.67	8.77	#N/A
2007-02-26	9.13	1000.5	58.67	9	#N/A
2007-02-27	8.57	1004.03	64.67	8.3	#N/A
2007-02-28	7.43	1003.17	66	0	#N/A
2007-03-01	8.4	997.47	91.67	0	#N/A
2007-03-02	8.43	999.3	89.67	0	#N/A
2007-03-03	6.17	995.97	91.67	0	#N/A
2007-03-04	1.9	992.07	88.67	0	#N/A
2007-03-05	-2.5	1009.4	47.33	9.87	#N/A
2007-03-06	-2.27	1009.33	38.33	10.03	#N/A
2007-03-07	0.77	1002.83	57	8.23	#N/A
2007-03-08	2.97	1001.37	54.67	6.83	#N/A
2007-03-09	7.57	997.97	54.33	7.3	#N/A
2007-03-10	4.43	1003.43	37.33	8.87	#N/A
2007-03-11	3.07	1005.07	37.33	8.7	#N/A
2007-03-12	4.23	1000.17	49	2.7	#N/A
2007-03-13	7.17	997.53	59.67	3.77	#N/A
2007-03-14	9.43	997.13	65.67	0.73	#N/A
2007-03-15	9.27	999.37	66.67	2.63	#N/A
2007-03-16	7.37	1005.5	58.33	0.9	#N/A
2007-03-17	7.5	1007.17	41	2.6	#N/A
2007-03-18	7.73	1003.87	49	3.8	#N/A
2007-03-19	8.37	1004.07	56	0	#N/A
2007-03-20	9.2	1002.33	60.67	7.1	#N/A
2007-03-21	11.57	999.93	50.33	8.53	#N/A
2007-03-22	12.77	999.67	55	9.33	#N/A
2007-03-23	12.57	991.93	73.33	0	#N/A
2007-03-24	13.8	989.4	60.67	8.53	#N/A
2007-03-25	14.4	989.53	43	9.87	#N/A
2007-03-26	18.13	987.8	46.33	7.47	#N/A
2007-03-27	16.03	990.63	37	9.5	#N/A
2007-03-28	12.87	988.03	62	7.8	#N/A
2007-03-29	14.63	984.1	50.67	8.77	#N/A
2007-03-30	11.6	988.57	69.67	2.7	#N/A
2007-03-31	14.83	987.33	50.33	8.2	#N/A
2007-04-01	14.13	993.7	43	1.87	#N/A
2007-04-02	8.73	1004.33	32.33	10.33	#N/A
2007-04-03	8.97	1004.83	29.67	10.8	#N/A
2007-04-04	12.8	1002.53	33.67	10.13	1
2007-04-05	12.23	999.77	49.67	4	#N/A
2007-04-06	13.57	1000.4	52.33	9.43	#N/A
2007-04-07	13.37	999.7	45	8.6	#N/A
2007-04-08	12.27	1001.03	39	10.8	#N/A
2007-04-09	15.5	996.53	40.67	10.17	1
2007-04-10	16.13	995.7	50.33	8.03	#N/A
2007-04-11	18.1	992.77	55.67	7.67	#N/A
2007-04-12	16.43	988.7	66	1.6	#N/A
2007-04-13	13.07	994.67	60.33	9.47	#N/A
2007-04-14	15.67	990.23	55.67	8.1	#N/A
2007-04-15	7.47	990.7	76.67	0	#N/A
2007-04-16	9.57	993.3	64.67	9.23	#N/A
2007-04-17	12.6	994.57	58.67	7	#N/A
2007-04-18	14.73	989.6	63.33	10.6	#N/A
2007-04-19	19.7	984.4	59	9.8	#N/A
2007-04-20	21.7	986.1	51	4.53	#N/A
2007-04-21	19.4	987.53	59.67	8	#N/A
2007-04-22	15.43	995.43	42	7.17	#N/A
2007-04-23	13.77	997.57	39.33	8.5	1
2007-04-24	14.93	993.57	49.67	5.3	#N/A
2007-04-25	18.87	992.73	36	11.57	#N/A
2007-04-26	19.5	995.8	42.33	8.07	#N/A
2007-04-27	17.3	999.5	52.33	9.1	2
2007-04-28	19.47	1000.4	48	9.23	#N/A
2007-04-29	20.23	995.97	51.67	10.03	#N/A
2007-04-30	15.43	988.83	71.67	3.07	#N/A
2007-05-01	15.47	992.4	66.33	6.23	1
2007-05-02	19.6	989.5	54.67	11.4	#N/A
2007-05-03	20	988.5	59.67	3.57	1
2007-05-04	22.77	986.37	50	11.27	#N/A
2007-05-05	21.2	985.57	55.33	8.23	#N/A
2007-05-06	21	988.3	40	11.6	#N/A
2007-05-07	23.53	985.63	45	10.8	#N/A
2007-05-08	25.13	987.1	52	10.27	#N/A
2007-05-09	16.27	993.83	57.33	8.33	#N/A
2007-05-10	17.97	995.53	48	11.5	#N/A
2007-05-11	18.1	991.1	75	0.33	#N/A
2007-05-12	20.9	993.03	38.67	12.07	#N/A
2007-05-13	22.87	989.23	31.67	12.13	1
2007-05-14	24.7	987.5	47	10.9	#N/A
2007-05-15	24.63	984.53	52	7.73	#N/A
2007-05-16	21.97	982.1	46.33	11.37	#N/A
2007-05-17	22.77	980.23	31.33	11.27	#N/A
2007-05-18	17.97	988.47	37.33	11.5	2
2007-05-19	19.33	990.6	42	12.33	#N/A
2007-05-20	23.07	984.97	50.67	8.7	#N/A
2007-05-21	20.6	985.97	88	1.27	#N/A
2007-05-22	22.37	981.83	84.33	0.37	#N/A
2007-05-23	20.47	980	91.67	0	#N/A
2007-05-24	22.43	981.5	67	8.43	#N/A
2007-05-25	25.57	982.53	46	11.47	#N/A
2007-05-26	28.47	983	37.33	9.8	#N/A
2007-05-27	29.03	982.87	44.33	10.4	#N/A
2007-05-28	25.83	985.7	64	9.1	#N/A
2007-05-29	24.93	989.93	50.67	10.9	#N/A
2007-05-30	24.63	989.7	43.33	4.97	1
2007-05-31	19.97	987.73	68.33	0	#N/A
2007-06-01	19.07	986.7	80.67	1.2	#N/A
2007-06-02	21.27	988.17	69.67	7.77	#N/A
2007-06-03	22.03	989.33	68.33	8.73	1
2007-06-04	24.33	988.87	66.67	3.83	#N/A
2007-06-05	25.33	987	62.33	9.73	#N/A
2007-06-06	27.07	986.27	53.67	5.87	#N/A
2007-06-07	28.37	985.9	48	8.63	#N/A
2007-06-08	29.7	987.63	45	9.03	#N/A
2007-06-09	28.67	989.5	37.67	11.07	1
2007-06-10	25.5	989.8	43.33	8.13	#N/A
2007-06-11	23.97	988.03	52.67	4.1	1
2007-06-12	24.13	986.63	60.67	2.03	1
2007-06-13	23.53	986.17	61.67	3.53	#N/A
2007-06-14	24.67	986.9	52.33	10.37	#N/A
2007-06-15	25.6	987.87	47.33	10	#N/A
2007-06-16	25.4	989.27	51	10.07	#N/A
2007-06-17	25.87	988.97	53.33	8.53	#N/A
2007-06-18	26.33	988.37	45.33	6.5	#N/A
2007-06-19	22.8	989.83	68	0	#N/A
2007-06-20	20.13	987.67	95.33	0	#N/A
2007-06-21	20.97	985.9	92	0	#N/A
2007-06-22	21.87	986.13	91.67	0.93	#N/A
2007-06-23	23.3	983.6	86	2.73	#N/A
2007-06-24	25.13	981.23	76.67	7.1	#N/A
2007-06-25	26.8	980.9	64.33	10.53	#N/A
2007-06-26	28.8	981.03	67	5.47	#N/A
2007-06-27	24.1	979.47	87.67	0.73	#N/A
2007-06-28	25.47	981.3	75.67	9.13	#N/A
2007-06-29	27.63	983.93	75.33	5.77	#N/A
2007-06-30	24.83	981.7	87.33	2.57	#N/A
2007-07-01	23.87	981.43	82.33	5.17	1
2007-07-02	25.13	983.73	72.67	10.33	#N/A
2007-07-03	25.13	982.23	75.67	2.3	#N/A
2007-07-04	25.97	981.87	71.67	7.13	#N/A
2007-07-05	25.9	982.17	74.67	4.9	1
2007-07-06	26.03	982.2	73	6.8	1
2007-07-07	26.23	982.33	73	8.53	#N/A
2007-07-08	25.57	980.33	74.67	6.53	#N/A
2007-07-09	26.73	977.2	74	8.07	#N/A
2007-07-10	28.03	977.57	66.67	9.67	#N/A
2007-07-11	25.53	979.9	74.67	5.53	#N/A
2007-07-12	25	984.17	77.67	6.73	#N/A
2007-07-13	25.03	984.5	80.33	0	#N/A
2007-07-14	25.73	982.4	75.33	4.23	#N/A
2007-07-15	23.27	981	86.67	2.07	#N/A
2007-07-16	25.1	980.83	77.67	9.1	#N/A
2007-07-17	28.43	979.5	78.33	8.5	#N/A
2007-07-18	30.07	976.13	77.67	6.6	#N/A
2007-07-19	25.07	980.63	83.67	1.63	#N/A
2007-07-20	22.4	984.9	64.33	0	#N/A
2007-07-21	23.13	985.4	67	7.47	#N/A
2007-07-22	24.37	987	75.67	0	#N/A
2007-07-23	25.07	987.4	68.33	9.1	#N/A
2007-07-24	24.6	987.77	81	1.3	#N/A
2007-07-25	23.77	987.53	90	0	#N/A
2007-07-26	25.13	986.93	86.67	2.43	#N/A
2007-07-27	28.2	987.57	75.67	10.1	#N/A
2007-07-28	29.4	987.8	73.33	9.27	#N/A
2007-07-29	27.53	988.77	83	2.63	#N/A
2007-07-30	28.87	987.63	76	6.83	#N/A
2007-07-31	27.67	981.87	83.33	5.7	2
2007-08-01	29.47	980.2	80.33	6.73	1
2007-08-02	23.3	984.67	88.67	0	#N/A
2007-08-03	22.97	985.27	79.33	6.53	#N/A
2007-08-04	26	985	76.67	6.57	#N/A
2007-08-05	25.97	986.43	79	7	#N/A
2007-08-06	25.97	986.87	84.33	0.93	#N/A
2007-08-07	25.43	982.57	92.33	1.07	#N/A
2007-08-08	27.7	982.7	84.67	6.8	#N/A
2007-08-09	28.67	984.43	82.33	1.03	#N/A
2007-08-10	23.37	982.7	93.33	0	#N/A
2007-08-11	24.57	980.93	87.33	3.73	#N/A
2007-08-12	25.03	978.47	74	10	#N/A
2007-08-13	25.3	980.77	78.67	8.83	#N/A
2007-08-14	25.6	983.23	79.33	6.27	#N/A
2007-08-15	25.03	987.1	86.33	0.2	#N/A
2007-08-16	22.1	989.7	96	0	#N/A
2007-08-17	22.87	989.93	96.33	0	#N/A
2007-08-18	24.93	988.27	88.67	3.27	1
2007-08-19	25.67	987.93	88.33	3.53	#N/A
2007-08-20	27.57	987.03	84.67	7.27	#N/A
2007-08-21	28.4	985.77	81.33	9.5	#N/A
2007-08-22	27.43	988.33	72.33	10.37	#N/A
2007-08-23	25.93	990.3	71.33	6.2	#N/A
2007-08-24	28.27	991.53	80.67	6.23	#N/A
2007-08-25	27.27	993.1	89.33	2.53	#N/A
2007-08-26	28.1	992.2	79.33	8.93	#N/A
2007-08-27	23.77	992.53	89.67	0	#N/A
2007-08-28	24.47	991.27	73.33	6.27	#N/A
2007-08-29	23.53	990.03	71	1.4	#N/A
2007-08-30	19.6	989.53	90	0	#N/A
2007-08-31	19	989.8	91	0	#N/A
2007-09-01	22.33	988.7	78.67	7.9	#N/A
2007-09-02	23.63	989.2	78.67	8.83	#N/A
2007-09-03	22	991.87	81.33	1.2	#N/A
2007-09-04	22	993.53	68.33	10.5	#N/A
2007-09-05	21.23	993.03	68.33	8.53	#N/A
2007-09-06	21.33	991.27	70	9.73	#N/A
2007-09-07	21.97	989.9	66.33	8.87	#N/A
2007-09-08	22.2	990.57	66	5.43	#N/A
2007-09-09	22.73	991.67	64	9.17	#N/A
2007-09-10	23	992.43	62.67	8.2	#N/A
2007-09-11	23.33	993.47	64	9.17	#N/A
2007-09-12	23.2	992.73	65.67	7.7	#N/A
2007-09-13	22.93	992.33	71	0	#N/A
2007-09-14	20.97	990	83	0	#N/A
2007-09-15	21.7	988.67	81	4.7	#N/A
2007-09-16	22.83	989.87	76.33	6.13	#N/A
2007-09-17	23.17	992.33	71.67	4.37	#N/A
2007-09-18	22.13	990.37	76.67	2.7	#N/A
2007-09-19	21.23	990.73	74.33	4.3	#N/A
2007-09-20	20.37	991.43	74	5.57	#N/A
2007-09-21	21	997.9	66.33	10.47	#N/A
2007-09-22	21.07	998.33	64	9.53	#N/A
2007-09-23	21.8	996.67	74	7.53	#N/A
2007-09-24	22.53	996.17	73.67	6.57	#N/A
2007-09-25	23.5	996	79.33	1.13	#N/A
2007-09-26	24.67	992.3	78	1.5	1
2007-09-27	18.93	993.1	87.67	0	#N/A
2007-09-28	16.37	1001.17	72	0	#N/A
2007-09-29	15.57	1003.37	80.67	0	#N/A
2007-09-30	14.63	999.83	90	0	#N/A
2007-10-01	15.8	996.67	91.33	0	#N/A
2007-10-02	17	996.67	86	2.43	#N/A
2007-10-03	19.17	997.03	80.33	5.07	#N/A
2007-10-04	19.93	997.7	86.33	0.37	#N/A
2007-10-05	20.27	994.63	91	0	#N/A
2007-10-06	20.73	991.63	91.33	1.43	#N/A
2007-10-07	16.1	996.2	82.33	0	#N/A
2007-10-08	14.73	1001.8	56.67	6.27	1
2007-10-09	14.63	1001.97	49.33	3.93	#N/A
2007-10-10	13.87	1000.73	63	0.2	#N/A
2007-10-11	11.83	1001.9	88.33	0	#N/A
2007-10-12	13.53	1006.63	80	0	#N/A
2007-10-13	13.67	1007.07	72	0.17	#N/A
2007-10-14	14	1006.77	57.33	8.7	#N/A
2007-10-15	13	1006	59.33	9.03	#N/A
2007-10-16	13.4	1004.23	61.67	8.6	#N/A
2007-10-17	15.5	1002.07	58.33	7.1	#N/A
2007-10-18	15.4	1000.27	61.33	5.03	#N/A
2007-10-19	11.87	1002.67	55.33	9.37	#N/A
2007-10-20	12.7	1003.03	50.33	8.8	#N/A
2007-10-21	15.2	997.47	49.67	7.5	#N/A
2007-10-22	15.67	997.93	59.33	7.93	#N/A
2007-10-23	13.8	1002.73	78.67	4.13	#N/A
2007-10-24	15.2	1000.83	79.67	1.73	1
2007-10-25	15.9	1000.3	81.33	3.23	#N/A
2007-10-26	14.6	999.97	72	3	1
2007-10-27	15.1	995.47	75.33	0	#N/A
2007-10-28	9.43	1000.77	80	3.4	#N/A
2007-10-29	7.17	1005.5	62.33	6.1	#N/A
2007-10-30	9.73	1002.8	60.33	7.6	#N/A
2007-10-31	11.13	1004.03	72.33	3.1	#N/A
2007-11-01	7.57	1008	44	8.7	#N/A
2007-11-02	7.8	1001.1	51.67	8.93	#N/A
2007-11-03	8.73	1004.87	54.33	8.77	#N/A
2007-11-04	9.1	1007.63	60.33	6.17	2
2007-11-05	10.5	1006.3	66.33	7.93	1
2007-11-06	10.97	1004.83	66.67	8.4	1
2007-11-07	11.83	1000.13	65.67	7.87	#N/A
2007-11-08	11.2	999.67	76.33	3.13	1
2007-11-09	9.1	1005.17	70.67	7.37	#N/A
2007-11-10	7.13	1006.43	61	5.43	#N/A
2007-11-11	6.87	1005.73	64.33	7.73	#N/A
2007-11-12	8.33	1002.37	61.67	1.67	#N/A
2007-11-13	10.1	999.77	60.67	3.3	#N/A
2007-11-14	10.8	1000.47	70.67	3.4	#N/A
2007-11-15	5.17	1009.43	82.33	0	#N/A
2007-11-16	4.23	1007.5	67.33	6.4	#N/A
2007-11-17	7.07	1002.03	65.33	2.97	#N/A
2007-11-18	3.6	1011.37	38.67	8.17	#N/A
2007-11-19	5.23	1003.93	48.67	7.93	#N/A
2007-11-20	5.27	1004.07	57	7.9	#N/A
2007-11-21	7.33	1006.07	66	7.63	#N/A
2007-11-22	9.73	1004.8	62.33	6.1	#N/A
2007-11-23	6.83	1003.23	74	5.3	#N/A
2007-11-24	5.6	1004.83	76	4.03	#N/A
2007-11-25	10.17	1002.47	75	4.07	#N/A
2007-11-26	4.37	1009.3	34.33	8.37	#N/A
2007-11-27	2.13	1004.03	44	7.9	#N/A
2007-11-28	2.93	1001.2	52.33	7.43	#N/A
2007-11-29	3.07	1006.93	60.67	4.77	#N/A
2007-11-30	2.47	1007.93	72	1.17	#N/A
2007-12-01	4.17	1004.37	71	1.33	#N/A
2007-12-02	3.73	1003.37	90	0	#N/A
2007-12-03	1.63	1008.23	80.33	2.77	#N/A
2007-12-04	0.9	1015.6	64	6.77	#N/A
2007-12-05	1.2	1012.23	65	5.3	#N/A
2007-12-06	2.77	1003.1	70.33	1.67	#N/A
2007-12-07	0.6	1007.17	54.67	7.73	#N/A
2007-12-08	0.93	1006.13	64	3.73	#N/A
2007-12-09	3.3	1004.13	59.33	1.13	#N/A
2007-12-10	4.37	997.77	88.67	0	#N/A
2007-12-11	3.07	1000.7	82	0	#N/A
2007-12-12	1.73	999.97	74.33	1.23	#N/A
2007-12-13	-0.67	1000.03	65	7.13	#N/A
2007-12-14	1.03	998.07	63.67	6.5	#N/A
2007-12-15	1.27	1004.37	49.33	7.57	#N/A
2007-12-16	1.63	1005	52.67	4.2	#N/A
2007-12-17	2.07	1003.4	66.33	4.03	#N/A
2007-12-18	2.33	1003.7	66.33	5.4	#N/A
2007-12-19	2.6	997.7	73	2.83	#N/A
2007-12-20	2.77	999.87	81.33	1.17	#N/A
2007-12-21	2.53	1003.83	89.33	0	#N/A
2007-12-22	3.53	1003.23	89.67	0.3	#N/A
2007-12-23	4.1	1007.27	71.33	7.1	#N/A
2007-12-24	1.83	1007.07	66	2.73	#N/A
2007-12-25	3.37	1007.1	64.33	2.63	#N/A
2007-12-26	3.1	1007.4	67.67	1.97	#N/A
2007-12-27	4	1002.83	83	0	#N/A
2007-12-28	3	1000.3	79.33	0.1	#N/A
2007-12-29	-1.13	1001.07	43.33	7.43	#N/A
2007-12-30	-2.2	1005.97	26.33	8.33	#N/A
2007-12-31	-1.17	1007.53	27	7.57	#N/A
2008-01-01	-3.33	1010.93	33.67	7.77	#N/A
2008-01-02	-1.83	1008.33	42.67	7.7	#N/A
2008-01-03	0.27	1005.6	48.67	6.7	#N/A
2008-01-04	-0.43	1004.3	58	6.57	#N/A
2008-01-05	2.1	1000.2	53	6.8	#N/A
2008-01-06	5.2	999.33	50	3.13	#N/A
2008-01-07	2.67	999.7	60.33	1.1	#N/A
2008-01-08	3.37	997.5	59.33	1.13	#N/A
2008-01-09	0.27	999	83	0	#N/A
2008-01-10	0.37	1001.1	83.33	0	#N/A
2008-01-11	-0.33	1002.1	86.67	0	#N/A
2008-01-12	-3.03	1013.4	60.67	1.67	#N/A
2008-01-13	-5.43	1017.7	63.67	0.4	#N/A
2008-01-14	-5.83	1015.43	67	5.53	#N/A
2008-01-15	-5.1	1016.33	71.33	0	#N/A
2008-01-16	-5.17	1019.7	67	5.53	#N/A
2008-01-17	-4.43	1015.5	69	0	#N/A
2008-01-18	-3.57	1013.83	77.67	0	#N/A
2008-01-19	-2.83	1011.77	79.33	0	#N/A
2008-01-20	-2.73	1009.93	75.67	4.33	#N/A
2008-01-21	-4.2	1009.1	62.33	6.8	#N/A
2008-01-22	-4.63	1008.6	63.67	0	#N/A
2008-01-23	-5.57	1012.97	49	4.87	#N/A
2008-01-24	-5.97	1015.87	40.67	4.57	#N/A
2008-01-25	-3.7	1013.9	36.33	0	1
2008-01-26	-3.5	1014.43	50	6.53	#N/A
2008-01-27	-2.17	1010.9	54.33	6.47	#N/A
2008-01-28	-1.23	1003.33	68.67	0.53	#N/A
2008-01-29	-2.23	1002.67	63.67	4.4	#N/A
2008-01-30	-3.87	1009.17	32.33	8.23	#N/A
2008-01-31	-4.33	1010.97	41	8.33	#N/A
2008-02-01	-3.1	1008.3	46.33	3.13	#N/A
2008-02-02	-2.43	1003.9	53.33	4.73	2
2008-02-03	-2.5	1004.17	52.33	7.23	1
2008-02-04	-2.23	1005.13	46	7.93	#N/A
2008-02-05	-1.3	1006.87	68	0.73	#N/A
2008-02-06	-3.73	1008.57	54.67	8.33	#N/A
2008-02-07	-3.03	1006.37	53.67	5.2	#N/A
2008-02-08	-3.63	1007.47	57.33	2.37	#N/A
2008-02-09	-3.67	1009.03	43.67	8.23	#N/A
2008-02-10	-0.97	1006.4	44	7.1	#N/A
2008-02-11	-0.73	1008.73	39.67	7.07	#N/A
2008-02-12	-4.47	1013.2	19.33	9.13	#N/A
2008-02-13	-3.53	1010.5	32	8.43	#N/A
2008-02-14	-0.6	1007.07	36.67	8.67	#N/A
2008-02-15	0.4	1007.67	35.67	7.2	#N/A
2008-02-16	1.3	1009.7	41.67	5.37	#N/A
2008-02-17	0.9	1014.4	36.33	9.13	#N/A
2008-02-18	1.97	1014.93	41	5.83	#N/A
2008-02-19	2.8	1009.6	53	7.43	#N/A
2008-02-20	4.27	1006.23	61.33	6.73	#N/A
2008-02-21	7.53	998	55.33	8.07	#N/A
2008-02-22	3.87	997.6	64	4.13	#N/A
2008-02-23	-0.47	1009.77	56	7.73	#N/A
2008-02-24	-2.33	1012.33	56.33	0	#N/A
2008-02-25	-1.7	1005.33	87.33	0.87	#N/A
2008-02-26	0.33	1008.27	63	8.8	#N/A
2008-02-27	4.7	1007.43	40.33	9.47	#N/A
2008-02-28	7.7	997.1	36.67	9.17	#N/A
2008-02-29	6.97	993.6	28.67	9.33	1
2008-03-01	8.33	994.03	29.33	6.77	#N/A
2008-03-02	6.4	998.37	39	7.7	#N/A
2008-03-03	4.9	1003.33	35	9.8	#N/A
2008-03-04	5.5	1003.93	37.67	9.57	#N/A
2008-03-05	8.6	1002.63	36.67	9.03	#N/A
2008-03-06	7.23	1006.43	38	6.97	#N/A
2008-03-07	6.1	1009.1	35	10.07	#N/A
2008-03-08	7.2	1003.27	38	6.57	#N/A
2008-03-09	7.4	999.2	62.67	2.23	#N/A
2008-03-10	12.4	994.63	55.67	8.53	#N/A
2008-03-11	15.6	993.83	54	9.1	#N/A
2008-03-12	12.9	994.97	73.33	4.67	#N/A
2008-03-13	9.77	999.77	59	8.4	#N/A
2008-03-14	8.5	998.87	46.33	9.6	#N/A
2008-03-15	11.77	996.93	47.33	7.93	#N/A
2008-03-16	10.33	998.47	31	9.53	#N/A
2008-03-17	12.73	992.1	39.67	9.8	#N/A
2008-03-18	12.23	993.43	61.67	7.7	#N/A
2008-03-19	7.07	1003.37	36.67	10	#N/A
2008-03-20	9.97	999.07	39.67	6.77	#N/A
2008-03-21	10.3	995.93	47.67	0.6	#N/A
2008-03-22	10.77	993.83	66	7.07	#N/A
2008-03-23	9.77	995.33	64.33	7.17	#N/A
2008-03-24	10.53	994.73	33	10.17	#N/A
2008-03-25	7.77	995.6	33.33	10.13	1
2008-03-26	9.67	989.6	37	9.5	#N/A
2008-03-27	9.5	993.57	39	9.83	#N/A
2008-03-28	8.3	997	46.33	0.5	#N/A
2008-03-29	6.83	1000.8	70	0.17	#N/A
2008-03-30	8.43	1000.5	67.33	6.4	#N/A
2008-03-31	9.9	1001.57	48	8.9	#N/A
2008-04-01	11.47	997.47	45.67	1.37	#N/A
2008-04-02	12.13	995.27	37.33	10.47	#N/A
2008-04-03	11.9	994.9	40	8.43	#N/A
2008-04-04	15.1	993.87	43	8.43	#N/A
2008-04-05	16.1	994.6	42	5.5	#N/A
2008-04-06	15.4	990.03	74	1.87	#N/A
2008-04-07	18	989.4	58.67	9.2	#N/A
2008-04-08	15.4	986.8	52.33	1.83	#N/A
2008-04-09	11	989.4	83.33	1.37	#N/A
2008-04-10	12.57	994.8	73.33	8.3	1
2008-04-11	13.03	997.2	63	5.1	#N/A
2008-04-12	10.13	999.9	66.67	0.63	#N/A
2008-04-13	13.27	995.67	69.33	9.3	#N/A
2008-04-14	16.27	994.6	58.67	8.93	#N/A
2008-04-15	17	993.33	61.33	8.1	#N/A
2008-04-16	17.17	994.33	56	8.47	#N/A
2008-04-17	17.97	995.17	57.67	10.2	#N/A
2008-04-18	19.23	995.63	53	6.73	#N/A
2008-04-19	16.9	994.33	49.33	2.17	#N/A
2008-04-20	11.57	991.73	91.67	0	#N/A
2008-04-21	11.6	993.47	94	0	#N/A
2008-04-22	12.73	997.1	79.67	2.37	#N/A
2008-04-23	11.4	1000.73	40.67	10.6	#N/A
2008-04-24	16.13	994.03	41.67	10.93	#N/A
2008-04-25	16	987.57	42.67	9.7	#N/A
2008-04-26	16.13	992.87	35	10.73	#N/A
2008-04-27	15.03	992.53	52.67	9.8	#N/A
2008-04-28	16.93	991.6	51.33	10.8	#N/A
2008-04-29	21.97	988.33	41.67	11.53	#N/A
2008-04-30	23.13	984.2	48.67	9.1	#N/A
2008-05-01	25	984.1	59.67	10.33	#N/A
2008-05-02	25.83	984.27	54.67	9.9	#N/A
2008-05-03	23.53	984.93	68.33	5.57	#N/A
2008-05-04	17.83	987.87	59.33	11.63	#N/A
2008-05-05	19.63	988.3	55.67	11.5	#N/A
2008-05-06	23.13	983.73	55.33	11.77	#N/A
2008-05-07	23.63	985.6	71.33	7.4	#N/A
2008-05-08	18.5	991.63	74.33	0	#N/A
2008-05-09	18.17	993.7	60.33	6.4	#N/A
2008-05-10	17.2	995.47	60.33	10.3	#N/A
2008-05-11	14.17	992.87	76	0.87	#N/A
2008-05-12	11.37	994.43	75.67	3.07	#N/A
2008-05-13	12.97	996.87	72.67	7.5	#N/A
2008-05-14	16.77	992.6	64.33	8.57	#N/A
2008-05-15	20.43	991.13	61.67	9.43	#N/A
2008-05-16	19.2	988.13	82.33	0	#N/A
2008-05-17	19.1	986.33	82	1.17	1
2008-05-18	18.5	986.93	75.67	7.33	#N/A
2008-05-19	19.93	989.67	57.67	9.8	#N/A
2008-05-20	23.13	984.03	49.67	10.57	#N/A
2008-05-21	24.03	985.33	50	10.03	#N/A
2008-05-22	25.07	985.5	48.67	10.13	#N/A
2008-05-23	26.67	985.2	53.67	9.13	#N/A
2008-05-24	25.37	983.7	64	6.2	#N/A
2008-05-25	25.27	986.33	53.67	10.8	#N/A
2008-05-26	25.1	985.6	63.33	2.73	#N/A
2008-05-27	25.57	981.1	64.33	1	#N/A
2008-05-28	24.2	982.87	26.33	11.8	#N/A
2008-05-29	21.77	984.4	38.33	5.53	#N/A
2008-05-30	19.83	990.23	31.33	12.13	#N/A
2008-05-31	23.17	985.33	32.33	12	#N/A
2008-06-01	24.37	982.97	38.67	7.63	#N/A
2008-06-02	20.53	989.43	53.33	11.9	#N/A
2008-06-03	17.3	988.83	74	1.5	#N/A
2008-06-04	17.93	988.87	78	5.67	#N/A
2008-06-05	20.7	988.6	66.33	10.03	#N/A
2008-06-06	20.17	988.77	74	0	#N/A
2008-06-07	23.5	986.83	63.33	10.5	#N/A
2008-06-08	26.3	985.63	63.67	8.47	#N/A
2008-06-09	25.37	986.83	72.67	4.43	#N/A
2008-06-10	23.77	986.63	79.33	0	#N/A
2008-06-11	23.77	987.63	73.67	6.03	1
2008-06-12	25	986.8	70	4.53	#N/A
2008-06-13	25.4	986.8	68.67	2.33	#N/A
2008-06-14	24.07	988.8	60.33	7.43	#N/A
2008-06-15	22.87	991.83	52.33	7.8	#N/A
2008-06-16	19.6	990.77	79	0	#N/A
2008-06-17	18.9	988.4	86.33	0	#N/A
2008-06-18	22.13	985.43	71.67	7.7	#N/A
2008-06-19	24.23	984.6	70.67	3.97	#N/A
2008-06-20	24.47	981.57	82	0.3	#N/A
2008-06-21	25.7	979.9	81.67	1.93	#N/A
2008-06-22	27.73	980.93	72.67	8.13	#N/A
2008-06-23	24.47	980.27	76.33	2.53	#N/A
2008-06-24	23.83	984.13	70	5.07	#N/A
2008-06-25	26	985.77	66	10.37	#N/A
2008-06-26	26.97	985.63	58.33	10.53	1
2008-06-27	25.93	985.33	61.67	7.37	#N/A
2008-06-28	26.1	984.4	59.33	11	#N/A
2008-06-29	25.97	983.9	63	5.03	#N/A
2008-06-30	27.63	984.3	69.67	0.47	1
2008-07-01	24.9	982.47	85.33	0.37	#N/A
2008-07-02	25.47	980.83	77.67	8.17	#N/A
2008-07-03	28.97	980.97	71.67	10.3	#N/A
2008-07-04	28.77	980.17	77.33	5.13	#N/A
2008-07-05	25.1	976.43	88	0	#N/A
2008-07-06	26.6	982.17	74.33	8.9	#N/A
2008-07-07	25.97	986.23	82.67	1.93	#N/A
2008-07-08	24.43	988.43	92	0.27	#N/A
2008-07-09	24.67	987.4	93.33	0.83	#N/A
2008-07-10	26.57	983.73	85.33	2.7	#N/A
2008-07-11	27.93	981.3	82	5.57	#N/A
2008-07-12	27	983.23	80.67	4.87	#N/A
2008-07-13	27.1	986.53	75.33	7.1	#N/A
2008-07-14	26.3	986.33	80.67	2.53	#N/A
2008-07-15	24.57	983	90.33	1.6	#N/A
2008-07-16	26.37	982.77	77.67	10.27	#N/A
2008-07-17	26.7	983.6	80.33	4.77	#N/A
2008-07-18	21.4	983.27	95.33	0	#N/A
2008-07-19	22.27	983.77	93	0	#N/A
2008-07-20	22.9	983.67	90.67	0.9	#N/A
2008-07-21	24.63	983.9	83.67	7.13	#N/A
2008-07-22	24	984	90	0	#N/A
2008-07-23	22.5	982.33	90	0.83	#N/A
2008-07-24	24.6	982.8	85.33	4.63	#N/A
2008-07-25	25.43	985.07	80.67	8.17	#N/A
2008-07-26	26.5	985.9	77.33	4.23	#N/A
2008-07-27	27.37	987	77.67	5.83	#N/A
2008-07-28	28.07	986.97	81.33	5.2	#N/A
2008-07-29	28.03	986.77	78.33	7.97	#N/A
2008-07-30	26.3	986.07	83.33	2.47	#N/A
2008-07-31	25.8	983.3	90	0.63	#N/A
2008-08-01	27.13	983.4	87.67	1	#N/A
2008-08-02	26.13	984.83	78.33	7.5	#N/A
2008-08-03	26.27	987.03	72	10.47	#N/A
2008-08-04	26.4	988.1	64.67	8.97	#N/A
2008-08-05	25.83	988.67	76	3.2	#N/A
2008-08-06	27.8	988.97	80.67	5.2	#N/A
2008-08-07	28.07	988.73	76.67	7.17	#N/A
2008-08-08	27.9	987.57	75.33	7.1	#N/A
2008-08-09	27.27	985.97	75.33	3.87	#N/A
2008-08-10	27.9	985.1	74.33	9.17	#N/A
2008-08-11	26.87	985.63	76.67	6.27	#N/A
2008-08-12	26.57	987.23	83	3.6	#N/A
2008-08-13	25.23	986.83	89.33	0.23	#N/A
2008-08-14	24.5	984	90.33	0.9	#N/A
2008-08-15	24.13	983.7	80.33	3.73	#N/A
2008-08-16	23.7	984.9	70.33	8.6	#N/A
2008-08-17	20.9	983.6	89.67	0	#N/A
2008-08-18	23.4	985.1	82.33	8.67	#N/A
2008-08-19	25.87	987.63	81.67	6.3	#N/A
2008-08-20	25.73	987.97	80	3.77	#N/A
2008-08-21	22.37	982.3	87	0	#N/A
2008-08-22	22.3	981.6	84	5.83	#N/A
2008-08-23	24.63	985.3	73	10.47	#N/A
2008-08-24	24.77	989.2	71	6.3	#N/A
2008-08-25	24.43	990.7	74.67	6.03	#N/A
2008-08-26	22.57	990.63	79.33	5.23	#N/A
2008-08-27	24.47	990.53	80.33	7.43	#N/A
2008-08-28	25.2	990.9	79.67	6.63	#N/A
2008-08-29	25	990.97	71.33	10.17	#N/A
2008-08-30	21.73	989.77	84.33	1.87	#N/A
2008-08-31	21.37	988.43	76.67	5.87	#N/A
2008-09-01	21.3	990.23	71.33	10.43	#N/A
2008-09-02	21.93	991.07	70	10.4	#N/A
2008-09-03	22.47	991.37	69.67	7.03	#N/A
2008-09-04	23	989.93	66.67	10.2	#N/A
2008-09-05	23.83	991.27	72	9.07	#N/A
2008-09-06	24.1	995.7	72.33	8.73	#N/A
2008-09-07	24.03	997.4	69.67	5.53	#N/A
2008-09-08	24.4	996.9	66	6.53	#N/A
2008-09-09	23.9	993.53	69.33	8.47	#N/A
2008-09-10	20.83	992.7	88	0	#N/A
2008-09-11	20.67	992.17	70	10.47	#N/A
2008-09-12	21.47	991.43	67	10.5	#N/A
2008-09-13	22.53	994.63	63.67	9.9	#N/A
2008-09-14	22.57	995.23	70.33	6.77	#N/A
2008-09-15	22.4	991.33	71.67	9.53	#N/A
2008-09-16	23.67	989.83	70.33	8.3	#N/A
2008-09-17	24.1	990.37	73.33	9	#N/A
2008-09-18	24.17	991.43	77.33	2.17	#N/A
2008-09-19	21.03	991.33	93.67	0	#N/A
2008-09-20	21.57	989.63	86	4.27	#N/A
2008-09-21	22.9	989.1	78.67	7.6	#N/A
2008-09-22	22.63	987.5	91	0	#N/A
2008-09-23	18.87	996.17	71.33	0	#N/A
2008-09-24	17.33	996.83	66	0	#N/A
2008-09-25	16.7	995.2	76	0.1	#N/A
2008-09-26	16.67	1003.13	63.33	4.47	#N/A
2008-09-27	13.67	1003.73	72.33	0	#N/A
2008-09-28	12.3	1001.63	87.67	0.37	#N/A
2008-09-29	15	998.8	83.67	4.17	#N/A
2008-09-30	17.5	997.6	75.67	9.4	#N/A
2008-10-01	18.6	996.93	70.33	9.2	#N/A
2008-10-02	19.67	995.4	68.67	8.23	#N/A
2008-10-03	19.83	995.77	70.33	7.9	#N/A
2008-10-04	18.37	996.03	80.67	0	#N/A
2008-10-05	15.2	993.57	86	0	#N/A
2008-10-06	13.43	998.7	76	5.3	#N/A
2008-10-07	13.63	999.53	67.33	8.4	#N/A
2008-10-08	16.2	997.63	70	0.4	#N/A
2008-10-09	15.9	999.53	77.33	2.17	#N/A
2008-10-10	16.83	1003.23	53.33	9	#N/A
2008-10-11	14.8	1005.5	51.33	4.2	#N/A
2008-10-12	14.8	1000.4	58	9.43	#N/A
2008-10-13	16.9	995.8	54.33	8.63	#N/A
2008-10-14	18.73	997.6	64	8.23	#N/A
2008-10-15	20.47	1000.3	61	7.97	1
2008-10-16	20.13	1000.63	58	6.2	#N/A
2008-10-17	18.07	1001.67	51.33	9.43	#N/A
2008-10-18	18.57	1000.2	78	2.63	#N/A
2008-10-19	19.53	999.33	78	1.4	#N/A
2008-10-20	18.5	998	82.33	0.5	#N/A
2008-10-21	18.2	994.57	92.67	0	#N/A
2008-10-22	17.93	993.2	89.67	1.27	#N/A
2008-10-23	13.2	997.43	61	9.13	#N/A
2008-10-24	10.47	1003.2	55.33	9.23	#N/A
2008-10-25	13	997.9	53	8.5	#N/A
2008-10-26	11.9	1000.23	57.33	8.83	#N/A
2008-10-27	10.9	1002.87	51.67	8.73	#N/A
2008-10-28	12.27	997.5	56.33	0	#N/A
2008-10-29	12.83	997.8	77.33	4.67	#N/A
2008-10-30	12	1000.27	83.33	2.33	#N/A
2008-10-31	12.3	1000.27	67.33	7.87	#N/A
2008-11-01	11.77	997.1	63.33	7.47	#N/A
2008-11-02	12.63	995.4	60	8.5	#N/A
2008-11-03	12.27	999.23	56.67	8.37	#N/A
2008-11-04	13.57	998.8	66	4.9	1
2008-11-05	13.97	996.3	77	3.87	1
2008-11-06	14	995.63	67.67	1.63	#N/A
2008-11-07	12.2	1002.13	60	1.63	#N/A
2008-11-08	8.67	1006.77	54.33	8.3	#N/A
2008-11-09	7.13	1009.53	58.33	8.47	#N/A
2008-11-10	6.03	1009.03	60.33	8.53	#N/A
2008-11-11	6.53	1006.1	59.67	7.53	#N/A
2008-11-12	7.57	1002.83	63	7.77	#N/A
2008-11-13	9.2	1002.1	64	0	#N/A
2008-11-14	8.63	1001.87	80	0	#N/A
2008-11-15	8.43	999.63	88.33	0.83	1
2008-11-16	7.07	985	66.33	7.73	#N/A
2008-11-17	5.67	986	47	7.8	#N/A
2008-11-18	2.6	1007.6	47.33	7.8	#N/A
2008-11-19	1	1010.13	53	8.57	#N/A
2008-11-20	5.27	1003.93	43	8.33	#N/A
2008-11-21	5.77	1006	54.67	8.2	#N/A
2008-11-22	8.63	1004.77	49	4.07	#N/A
2008-11-23	7.17	1004.57	63.67	0.8	#N/A
2008-11-24	6.77	1003.67	79.33	0	#N/A
2008-11-25	4.7	1006.7	68	6.9	#N/A
2008-11-26	6.23	1003.27	49.33	6.8	#N/A
2008-11-27	2	1006.53	35	8.53	#N/A
2008-11-28	3.63	1001.8	44.33	8.47	#N/A
2008-11-29	6.47	1005.77	37.33	8.7	#N/A
2008-11-30	7.17	1002.43	48.67	8.17	#N/A
2008-12-01	8.23	997.7	48.33	7.47	#N/A
2008-12-02	7.27	998.03	47	7.27	#N/A
2008-12-03	8.37	995.5	60	0	1
2008-12-04	2.63	1009	40.67	7.87	#N/A
2008-12-05	-5.47	1014.97	24.33	8.37	#N/A
2008-12-06	-2.83	1009.97	37	8.17	#N/A
2008-12-07	1.8	1000.53	39	7.07	#N/A
2008-12-08	4.4	995.2	40	5.4	#N/A
2008-12-09	6.23	992.4	57	6.8	#N/A
2008-12-10	3.1	998.9	78	0.7	#N/A
2008-12-11	1.3	1000.87	72	6.83	#N/A
2008-12-12	3.33	1000.3	69.33	2.6	#N/A
2008-12-13	0.97	1009.97	61.67	4.37	#N/A
2008-12-14	-0.5	1006.47	63.33	7.47	#N/A
2008-12-15	2.33	1002.3	57.33	7.27	#N/A
2008-12-16	4.9	996.93	64	7.13	#N/A
2008-12-17	3.4	1002.9	48.33	7.4	#N/A
2008-12-18	0.43	1005.6	52.33	6.8	#N/A
2008-12-19	4.37	996.67	50.33	2.7	#N/A
2008-12-20	1.4	1002.97	50	0	#N/A
2008-12-21	-5.83	1013.6	53.33	4.67	#N/A
2008-12-22	-7.7	1016.13	28.33	8.13	#N/A
2008-12-23	-2.2	1006.13	30.33	7.23	#N/A
2008-12-24	0.5	1000.23	35.67	6.97	#N/A
2008-12-25	-0.5	1009.77	31.67	8	#N/A
2008-12-26	-0.8	1009.13	34.67	4.07	#N/A
2008-12-27	0.43	1003.43	64.67	6.3	#N/A
2008-12-28	1.47	1003.93	86.33	0	#N/A
2008-12-29	0.07	1006.57	59	6.9	#N/A
2008-12-30	-2.6	1010.23	41.33	8	#N/A
2008-12-31	-3.6	1012.2	40.67	7.97	#N/A
2009-01-01	-3.87	1015.27	40.33	8.37	#N/A
2009-01-02	-3.7	1013.13	48	7.6	#N/A
2009-01-03	-1.33	1009	44.67	2.53	#N/A
2009-01-04	-2	1007.87	56.33	3.17	#N/A
2009-01-05	-2.33	1010.1	67.33	3.9	#N/A
2009-01-06	-0.9	1009.8	59	1.03	#N/A
2009-01-07	-1.63	1010.43	54.33	5.93	#N/A
2009-01-08	-1.67	1009.03	65.33	1.8	#N/A
2009-01-09	-4.57	1012.87	51	8.4	#N/A
2009-01-10	-3.8	1007.87	42.67	8.27	#N/A
2009-01-11	-4.33	1008.47	47.33	8.1	#N/A
2009-01-12	-5.23	1016.53	33.33	8.63	#N/A
2009-01-13	-3.97	1012.47	40	8.17	#N/A
2009-01-14	-3.73	1016.57	43.67	8.13	#N/A
2009-01-15	-3.23	1009	47	7.73	#N/A
2009-01-16	-1.3	1005.2	56.67	7.03	#N/A
2009-01-17	0.73	1000.73	55.33	6.5	#N/A
2009-01-18	1.77	1000.43	48.67	7.6	#N/A
2009-01-19	1.67	1001.7	40.67	4	#N/A
2009-01-20	2.73	1000.53	63.33	0	#N/A
2009-01-21	5.33	997.1	51.67	8.07	#N/A
2009-01-22	1	997.73	40	3.2	#N/A
2009-01-23	-9.13	1014.1	16	8.6	1
2009-01-24	-6.57	1006.13	19.67	8.63	#N/A
2009-01-25	-4.13	1000.97	31	8.77	#N/A
2009-01-26	-3	1003.73	33.67	8.57	#N/A
2009-01-27	1.93	1000.27	30.67	8.5	#N/A
2009-01-28	6.1	998.13	34.33	7.7	#N/A
2009-01-29	5.27	1000.2	47.33	7.83	1
2009-01-30	1.4	1001.93	72.67	6.8	1
2009-01-31	0.73	1004.1	85.67	2.03	#N/A
2009-02-01	3.47	1005	71.33	3.37	#N/A
2009-02-02	3.73	1002.9	76	0.3	#N/A
2009-02-03	2.47	1003.6	74.33	0.4	#N/A
2009-02-04	5.43	999.2	80.33	2.97	#N/A
2009-02-05	5.3	1002.9	81.33	1.93	#N/A
2009-02-06	6.53	1003.1	76.67	1.53	#N/A
2009-02-07	6.87	1003.23	79	0.23	#N/A
2009-02-08	3.9	1004.1	90.33	0	#N/A
2009-02-09	4.77	998.9	88.33	3.33	#N/A
2009-02-10	7.87	991.87	67	7.93	#N/A
2009-02-11	10.07	988.97	66	8.4	#N/A
2009-02-12	14.33	976.77	68.33	3.57	#N/A
2009-02-13	5.3	984	85	2.17	#N/A
2009-02-14	7.53	993.97	69.33	5.73	#N/A
2009-02-15	2.7	1003.03	56.67	5.17	#N/A
2009-02-16	1.77	1008.83	45.67	2	#N/A
2009-02-17	2.83	1009.43	56.33	3.83	#N/A
2009-02-18	3.93	1004.2	62.33	0.3	#N/A
2009-02-19	2.13	1000	92.33	0	1
2009-02-20	0.87	1002.77	40.33	9.5	#N/A
2009-02-21	5.23	992.13	49	8.3	#N/A
2009-02-22	4.17	995.7	53.67	5.13	#N/A
2009-02-23	3.43	996.53	43.33	5.47	#N/A
2009-02-24	4.37	995.93	62.67	1.3	#N/A
2009-02-25	1.7	1005.53	55	5.43	#N/A
2009-02-26	2.23	1005.67	47	0.47	#N/A
2009-02-27	3.67	1004.1	59.33	6.87	#N/A
2009-02-28	4.93	1006.17	64	7.63	#N/A
2009-03-01	3.1	1010.73	63	6.67	#N/A
2009-03-02	0.77	1009.2	38	0	#N/A
2009-03-03	2.33	1002.2	62.67	8.67	#N/A
2009-03-04	4.33	997.67	63.33	2.73	#N/A
2009-03-05	5.2	996.33	71	3.5	#N/A
2009-03-06	4.93	1004.83	28.67	9.67	#N/A
2009-03-07	6.47	999.3	39	8.7	#N/A
2009-03-08	9.4	995.1	48	9.03	#N/A
2009-03-09	8.17	998.17	57.67	8.1	#N/A
2009-03-10	6.37	1002.13	40.33	0	#N/A
2009-03-11	8.17	1002.6	54	7.23	1
2009-03-12	6.7	999.7	70.67	0	#N/A
2009-03-13	3.4	1005.6	36	9.23	#N/A
2009-03-14	5.3	1000.9	35.67	10.63	#N/A
2009-03-15	13.43	990.47	44.33	9.27	#N/A
2009-03-16	14.77	991.23	42.33	8.9	#N/A
2009-03-17	18.43	984.7	44.33	10.07	#N/A
2009-03-18	21.17	984.07	51	10.17	#N/A
2009-03-19	13.57	993.13	56.67	7.5	#N/A
2009-03-20	12.23	995.8	29.67	10.23	#N/A
2009-03-21	10.43	984.53	76	0	#N/A
2009-03-22	9.7	995.33	51	10.17	#N/A
2009-03-23	7.9	1000.53	41.67	9.37	#N/A
2009-03-24	3.47	999.87	76.67	0.57	#N/A
2009-03-25	4.9	999.63	60	10.4	#N/A
2009-03-26	9.77	997.87	44.33	9.83	#N/A
2009-03-27	10.1	1002.97	31	8.27	#N/A
2009-03-28	10.43	1000.73	45.67	8.8	#N/A
2009-03-29	9.1	1001.53	59	3.9	#N/A
2009-03-30	4.97	1004.07	86.33	0.37	#N/A
2009-03-31	5	1007.37	61.67	5.7	#N/A
2009-04-01	6.03	1009.07	55.67	10.33	#N/A
2009-04-02	7.9	1004.2	47	6.4	#N/A
2009-04-03	9.43	998.53	53.67	3.67	#N/A
2009-04-04	11.2	999.33	60.67	8.73	#N/A
2009-04-05	12.97	1000.27	61.67	8.57	#N/A
2009-04-06	16.1	995.87	48.67	10.2	#N/A
2009-04-07	18.27	994.67	45.67	9.93	#N/A
2009-04-08	18.47	998.83	39.33	10.27	1
2009-04-09	18.93	1000.23	36	10.97	#N/A
2009-04-10	19.17	996.73	33.33	10.2	#N/A
2009-04-11	17.77	994.37	55.33	1.93	#N/A
2009-04-12	18.5	991.57	64.33	8.7	#N/A
2009-04-13	19.83	986.33	67.33	6.43	1
2009-04-14	17.37	987.77	75	1.53	#N/A
2009-04-15	10.63	989.7	75.33	1.63	#N/A
2009-04-16	10.83	993.47	32.67	11.4	#N/A
2009-04-17	15.6	992.3	37	11.4	#N/A
2009-04-18	19.9	989.67	55	8.2	#N/A
2009-04-19	16.07	985.37	90.33	0	#N/A
2009-04-20	12.83	983.53	79.67	6.13	1
2009-04-21	15.2	989.2	45.33	11.77	#N/A
2009-04-22	16.1	993.8	54	8.87	#N/A
2009-04-23	15.23	993.8	49.33	3.9	1
2009-04-24	14.93	991.83	61.67	3.43	#N/A
2009-04-25	14.97	998.77	36	11.63	#N/A
2009-04-26	13.93	999.63	37.67	11.8	#N/A
2009-04-27	16.37	995.7	48	11.07	#N/A
2009-04-28	19.9	994.07	55.33	10.3	#N/A
2009-04-29	20.73	995.67	54	9.77	1
2009-04-30	22.27	994.8	51	10.23	#N/A
2009-05-01	21.3	993.97	68	1.97	#N/A
2009-05-02	20.63	997.23	57.33	11	#N/A
2009-05-03	21.63	996.63	41.67	11.6	#N/A
2009-05-04	22.17	995.3	37.33	11.97	#N/A
2009-05-05	22.03	995.5	32.33	11.97	#N/A
2009-05-06	21.93	994.37	39	11.97	#N/A
2009-05-07	23.53	989.67	34.67	11.53	#N/A
2009-05-08	25.27	986.7	43.33	12.07	1
2009-05-09	25.67	983.17	53.67	4.67	#N/A
2009-05-10	14.7	986.43	88.67	0	#N/A
2009-05-11	15.6	988.73	87.67	0.9	#N/A
2009-05-12	19.93	993.23	63.33	11.73	#N/A
2009-05-13	21.3	996.1	45.67	11.37	1
2009-05-14	18.03	994.63	64.33	0	#N/A
2009-05-15	13.53	992.33	87	0	#N/A
2009-05-16	16.07	989.07	80.67	2.63	#N/A
2009-05-17	19.8	992.13	50	12.13	#N/A
2009-05-18	22	989.3	49.33	11.7	#N/A
2009-05-19	24.77	987.07	49.67	11	#N/A
2009-05-20	21.13	987.2	63.67	1.2	1
2009-05-21	19.93	988.53	61.67	9.3	#N/A
2009-05-22	17.77	992.5	82	1.53	#N/A
2009-05-23	20.07	993.47	57.67	12.8	2
2009-05-24	22.83	992.2	45.33	11.33	#N/A
2009-05-25	22.47	993.77	52.67	6.87	#N/A
2009-05-26	21.97	995.37	60.33	10.13	#N/A
2009-05-27	23.2	993.77	57.33	6.27	#N/A
2009-05-28	22.87	995.73	59.67	0.8	2
2009-05-29	23.87	993.9	55.33	4.1	1
2009-05-30	23.37	989.77	37.33	11.2	#N/A
2009-05-31	23.6	984.87	40.67	12.77	#N/A
2009-06-01	26.83	979.5	37.67	12.5	#N/A
2009-06-02	26.33	978.07	48	12.37	#N/A
2009-06-03	25.5	981	40	11.57	#N/A
2009-06-04	26.67	980.13	42.67	10.7	#N/A
2009-06-05	26.13	979	50.33	10.67	#N/A
2009-06-06	21.1	983.57	72	3.3	#N/A
2009-06-07	24.43	984.9	63.67	11.47	1
2009-06-08	21.7	986	83	0.2	#N/A
2009-06-09	22.9	983.73	74.67	5.47	#N/A
2009-06-10	24.5	983.97	47.67	12.5	#N/A
2009-06-11	27.23	980.87	35.67	11.83	#N/A
2009-06-12	26.63	980.37	40	11.13	#N/A
2009-06-13	26.5	984.9	33.67	11.73	#N/A
2009-06-14	25.63	986.57	49.33	6.97	#N/A
2009-06-15	26.23	987.37	53	8.5	#N/A
2009-06-16	27.87	987.33	56.67	9	#N/A
2009-06-17	24.9	986.97	74	5.67	#N/A
2009-06-18	26.77	985.1	72	8.83	#N/A
2009-06-19	26.4	979.57	82	0.97	#N/A
2009-06-20	27.17	980.93	54	10.37	#N/A
2009-06-21	28.1	978	58.33	11.27	#N/A
2009-06-22	26.77	981.63	45	12.63	#N/A
2009-06-23	27.53	981.7	42	13.37	#N/A
2009-06-24	30	981.03	45.67	12.3	#N/A
2009-06-25	32.7	980.73	43.67	12.33	#N/A
2009-06-26	32.1	982.47	41.33	11.5	#N/A
2009-06-27	29.83	981.07	59	9.37	#N/A
2009-06-28	27.73	979.97	72.33	4.27	#N/A
2009-06-29	30.2	979.37	55.33	11.4	#N/A
2009-06-30	29.67	980.63	50.33	12.13	#N/A
2009-07-01	27.57	984	45.67	13.03	#N/A
2009-07-02	27.83	984.63	46	13.03	#N/A
2009-07-03	29.3	983.8	44	12.2	#N/A
2009-07-04	30.37	984.57	44	11.13	#N/A
2009-07-05	29.63	986.33	54.33	8.43	#N/A
2009-07-06	24.2	985.63	90.67	0.73	#N/A
2009-07-07	26.57	984.83	81	6.7	#N/A
2009-07-08	24.93	980.73	90	0.37	#N/A
2009-07-09	23.8	981.1	84.33	8.2	#N/A
2009-07-10	24.67	985.27	84.67	2.93	#N/A
2009-07-11	21.97	983.83	92	0	#N/A
2009-07-12	25.37	983.77	78.33	10.9	#N/A
2009-07-13	23.5	983.33	91	0	#N/A
2009-07-14	24.67	981.8	81.33	9.87	#N/A
2009-07-15	27.23	985.03	73	10.23	#N/A
2009-07-16	26.4	982.93	82.67	1.93	#N/A
2009-07-17	30.4	978.37	78.67	5.4	1
2009-07-18	25.07	981.5	86	3.17	#N/A
2009-07-19	26.33	984.6	77.67	10.87	#N/A
2009-07-20	26.97	982.7	88	0	#N/A
2009-07-21	27.13	982.67	86.67	2.23	#N/A
2009-07-22	28.13	981.8	79	10.27	#N/A
2009-07-23	26.07	980.03	75.67	9.93	#N/A
2009-07-24	24.57	981.93	76.67	7.97	#N/A
2009-07-25	24.23	985.33	78.33	9.17	#N/A
2009-07-26	24.17	986.03	78.67	8.97	#N/A
2009-07-27	23.73	984.47	86.33	1.43	#N/A
2009-07-28	24.07	983.43	84.33	4.57	#N/A
2009-07-29	25.43	986.23	82	5.1	#N/A
2009-07-30	26	987.4	77.33	7.57	#N/A
2009-07-31	26.13	988.23	73.33	9	#N/A
2009-08-01	26.43	986.17	78.67	6.13	#N/A
2009-08-02	24.83	984.93	85.33	2.47	#N/A
2009-08-03	25.1	986.37	83.67	5.5	#N/A
2009-08-04	25.57	987.13	77.67	6.77	#N/A
2009-08-05	24.23	986.93	86	1.23	#N/A
2009-08-06	24.43	988.03	85.67	3.4	#N/A
2009-08-07	25.7	988.8	82	7.47	#N/A
2009-08-08	25.73	987.33	85	4.63	#N/A
2009-08-09	26.07	985.97	84.67	3.73	#N/A
2009-08-10	27.03	985.7	83.33	6.07	#N/A
2009-08-11	27.57	985	76.33	10.17	#N/A
2009-08-12	27.7	984.37	70	11.47	#N/A
2009-08-13	28.33	985.7	63.67	11.33	#N/A
2009-08-14	28.7	986.93	68.67	10.23	#N/A
2009-08-15	27.47	988.6	77.33	4.9	#N/A
2009-08-16	27.43	990.4	79.33	5	#N/A
2009-08-17	24.37	989.63	88.33	0.83	#N/A
2009-08-18	24.67	987.63	90.67	1.7	#N/A
2009-08-19	26.67	986.07	88.33	1.8	#N/A
2009-08-20	26.1	987.6	77	7.77	#N/A
2009-08-21	25.57	988.3	72.67	7.43	#N/A
2009-08-22	20.7	990.1	87	0.03	#N/A
2009-08-23	20.83	992.47	93.33	0.77	#N/A
2009-08-24	23.63	992.63	88.33	2.87	#N/A
2009-08-25	25.47	988.87	83	5.97	#N/A
2009-08-26	24.53	984.4	91.67	0.33	#N/A
2009-08-27	24.83	985.77	82	10.23	#N/A
2009-08-28	24.43	991.5	76	8.03	#N/A
2009-08-29	17.3	997.77	70.33	0	#N/A
2009-08-30	18.37	996.87	75.67	10.57	#N/A
2009-08-31	20.1	995.4	72.67	10.6	#N/A
2009-09-01	21.63	995.03	74.33	9.7	#N/A
2009-09-02	22.77	994.37	84.67	2.6	#N/A
2009-09-03	23.5	993.03	87.67	1.77	#N/A
2009-09-04	24.7	989.53	81.33	3.53	#N/A
2009-09-05	25.9	987.07	77.33	5.53	#N/A
2009-09-06	23.4	988.9	81	5.03	#N/A
2009-09-07	16.8	992.97	89.67	0	#N/A
2009-09-08	16.73	995.03	76.67	0	#N/A
2009-09-09	19.3	994.9	64.33	10.67	#N/A
2009-09-10	18.73	992.83	73	2.53	#N/A
2009-09-11	18.07	990.63	88	0.87	#N/A
2009-09-12	19.63	994.27	69	8.77	1
2009-09-13	19.7	995.53	67.67	8.5	#N/A
2009-09-14	18.13	993.23	87.33	1.27	1
2009-09-15	20.7	993.27	79.67	9.77	#N/A
2009-09-16	20.9	993.33	80	4	#N/A
2009-09-17	21.23	992.43	79.67	5.13	#N/A
2009-09-18	21.7	994.7	77	8.9	#N/A
2009-09-19	20.3	993.83	82	0.83	#N/A
2009-09-20	17.27	994.23	91.33	0	1
2009-09-21	17.27	995.6	68.33	10.5	#N/A
2009-09-22	18.33	995.47	58.67	10.83	#N/A
2009-09-23	20.3	994.83	65.33	10.63	#N/A
2009-09-24	21.1	996.2	83	0	#N/A
2009-09-25	23.2	996	73.33	9.1	#N/A
2009-09-26	22.33	996.3	76	4.43	#N/A
2009-09-27	21.13	995.13	83.67	1.4	#N/A
2009-09-28	21.33	997.37	81.33	2.33	#N/A
2009-09-29	21.9	999.07	76.33	6.4	#N/A
2009-09-30	21.9	998.57	70	7.57	#N/A
2009-10-01	20.97	995.2	65.67	8.5	#N/A
2009-10-02	20.1	995.1	64.67	10.1	#N/A
2009-10-03	19.47	993.57	63.67	8.2	#N/A
2009-10-04	20	996.13	62.33	9.27	#N/A
2009-10-05	19.27	995.9	62	8.63	#N/A
2009-10-06	19.57	998	64.33	8.27	#N/A
2009-10-07	18.73	998.73	72	2.33	#N/A
2009-10-08	15.8	995.97	72.33	0	1
2009-10-09	16.4	997.83	67	7.23	#N/A
2009-10-10	16.8	1002.2	58	7.13	#N/A
2009-10-11	16.17	1002.97	59.67	2.6	#N/A
2009-10-12	15.5	1000.27	75.33	0	#N/A
2009-10-13	14.67	999.5	66	5.67	#N/A
2009-10-14	15.13	1001.13	51.33	9.8	#N/A
2009-10-15	16.1	997.63	53	9.3	#N/A
2009-10-16	17.87	989.87	43.67	7.3	#N/A
2009-10-17	14.7	991.3	38.33	9.97	#N/A
2009-10-18	16.63	987.53	41	5	#N/A
2009-10-19	12.5	994.83	26	9.63	#N/A
2009-10-20	15.1	994.87	44.33	9.33	#N/A
2009-10-21	15.83	998.3	54	8.5	#N/A
2009-10-22	17.33	996.97	54	8.77	#N/A
2009-10-23	17.67	996.1	50.33	8.5	#N/A
2009-10-24	18.8	995.9	54.33	8.03	#N/A
2009-10-25	18.3	997.4	55.33	8.77	#N/A
2009-10-26	17.27	997.83	60.67	6.73	#N/A
2009-10-27	17.03	997.97	65.33	6.23	2
2009-10-28	17.7	996.97	64.67	6.7	#N/A
2009-10-29	18	997.4	63.67	8.53	#N/A
2009-10-30	17.2	998.53	74	4.37	#N/A
2009-10-31	10.67	999.9	91.67	0	#N/A
2009-11-01	7.53	1006.83	78.67	5.97	#N/A
2009-11-02	0.47	1019.93	47.33	9.57	#N/A
2009-11-03	4.53	1009.8	41.33	8.83	#N/A
2009-11-04	10.23	1002.8	51	8.4	1
2009-11-05	11.23	999.33	61	8.93	#N/A
2009-11-06	15.03	992.37	55.67	8.63	#N/A
2009-11-07	15.8	989.6	65.33	3.2	#N/A
2009-11-08	15.37	992.13	75.67	6.77	#N/A
2009-11-09	8.23	997.33	85.33	0	#N/A
2009-11-10	3.4	1000.87	74.67	0	#N/A
2009-11-11	2.8	1006.53	73	0	#N/A
2009-11-12	0.4	1007.13	94.67	0	#N/A
2009-11-13	-0.43	1004.83	89	2.8	#N/A
2009-11-14	-1	1004.8	82.33	5.1	#N/A
2009-11-15	-1.4	1009.8	61.67	7.1	#N/A
2009-11-16	-2.5	1015.03	53.33	3.43	#N/A
2009-11-17	-2.1	1013.9	53	8.87	#N/A
2009-11-18	-1.53	1010.57	60.67	6.57	#N/A
2009-11-19	0.3	1013.2	64	7.97	#N/A
2009-11-20	2.17	1012.63	57	6.77	#N/A
2009-11-21	1	1009.23	55.67	8.1	#N/A
2009-11-22	4.53	1000.77	58.67	8.47	#N/A
2009-11-23	6.47	999.67	68.67	7.9	#N/A
2009-11-24	7.4	996.1	71.33	7.17	#N/A
2009-11-25	3.7	1001.73	85	3.27	#N/A
2009-11-26	3.33	1001.83	86	0	#N/A
2009-11-27	2.8	1009.47	76.67	1.03	#N/A
2009-11-28	0.83	1010.8	67.33	0	#N/A
2009-11-29	2.3	1007.3	74.67	7.6	#N/A
2009-11-30	1.57	1005.7	86.67	3.47	#N/A
2009-12-01	2	1006.07	84.33	5.23	#N/A
2009-12-02	2.57	1005.03	85	0.77	#N/A
2009-12-03	2.37	1006.17	59.67	8.27	#N/A
2009-12-04	3.57	997.67	64	1.4	#N/A
2009-12-05	-0.03	1003.17	36.33	8.4	#N/A
2009-12-06	1.43	1003.97	57.33	8.17	#N/A
2009-12-07	3.07	1005.23	59	6.13	#N/A
2009-12-08	5.23	1003.3	85.67	0	#N/A
2009-12-09	5.6	1001.47	91.67	0	#N/A
2009-12-10	7	997.33	92.33	0	#N/A
2009-12-11	5.83	1000.53	86.33	0	#N/A
2009-12-12	1.53	1006.47	69.33	3.9	#N/A
2009-12-13	2.1	1005.8	69.67	6.73	#N/A
2009-12-14	0.53	1009.1	79.33	0	#N/A
2009-12-15	0.77	1011.77	67.67	3.23	#N/A
2009-12-16	-1.67	1009.9	84	0	#N/A
2009-12-17	-3.37	1009.07	74	3.83	#N/A
2009-12-18	-5.57	1013.6	48	8.23	#N/A
2009-12-19	-5.6	1012.17	51.67	7.9	#N/A
2009-12-20	-3.67	1009.13	39.67	8.27	#N/A
2009-12-21	-0.67	1004.2	41.67	8.4	#N/A
2009-12-22	1.37	996.7	63	7.77	#N/A
2009-12-23	0.73	1000.57	61.67	5.23	#N/A
2009-12-24	2.43	998.2	65.33	4.2	#N/A
2009-12-25	-1.97	1004.37	25.67	8.13	#N/A
2009-12-26	-4.77	1005.33	32	4.6	#N/A
2009-12-27	-3.17	1005	42	6.2	#N/A
2009-12-28	-2.8	998	43.33	7.8	#N/A
2009-12-29	1.87	993.67	45	7.2	#N/A
2009-12-30	-2.87	1002.47	42.67	7.23	#N/A
2009-12-31	-3.97	1004.37	41	8.33	#N/A
2010-01-01	0.47	994.13	50.67	7.73	#N/A
2010-01-02	-1.77	998.93	73.67	2.77	#N/A
2010-01-03	-3.27	997.73	81.33	0	#N/A
2010-01-04	-6.57	1003.27	60	7.73	#N/A
2010-01-05	-9.17	1009.4	36.33	8	#N/A
2010-01-06	-7.13	1009.77	31.33	7.17	#N/A
2010-01-07	-6.47	1010.17	39.67	7.5	#N/A
2010-01-08	-5.27	1004.63	49	4.4	#N/A
2010-01-09	-2.17	1004.4	49.67	0	#N/A
2010-01-10	-3.43	1008.23	60.67	3.03	#N/A
2010-01-11	-3.8	1010.4	45.67	6.9	#N/A
2010-01-12	-6.13	1005.93	43.67	5.97	#N/A
2010-01-13	-7.53	1009.77	27	8.73	#N/A
2010-01-14	-2.47	1002.7	39.67	8	#N/A
2010-01-15	-2.43	1012.77	42.67	7.73	#N/A
2010-01-16	-2.4	1011.43	53.67	7.53	#N/A
2010-01-17	1.73	1007.8	62.67	7.73	#N/A
2010-01-18	5	1004.63	71	6.1	#N/A
2010-01-19	5.63	998.53	84.67	0	#N/A
2010-01-20	1.37	1001.83	90	0	#N/A
2010-01-21	-3.4	1012.87	55.67	8.73	#N/A
2010-01-22	-2.83	1012.73	50	8.23	#N/A
2010-01-23	-2.37	1008	48	8.77	#N/A
2010-01-24	1.97	1000.2	46.67	6.57	#N/A
2010-01-25	-1.27	1011.07	28.67	9.07	#N/A
2010-01-26	-0.17	1005.57	37.33	8.4	#N/A
2010-01-27	3.17	994.97	54.33	4.97	#N/A
2010-01-28	1.8	1002.1	56.33	6.9	#N/A
2010-01-29	0.87	1003.3	55	7.03	#N/A
2010-01-30	4.6	997.87	59	1.4	#N/A
2010-01-31	2.8	1000.93	53.33	7.13	#N/A
2010-02-01	0.9	1001.43	52.33	7.53	#N/A
2010-02-02	-1.53	1003.63	73	0	#N/A
2010-02-03	-1.13	1005.77	83.33	0	#N/A
2010-02-04	0.8	1003.67	82.33	0.17	#N/A
2010-02-05	1.77	1003.83	81	1	#N/A
2010-02-06	0.63	1006	85.33	0	#N/A
2010-02-07	3.1	1000.3	86.33	0	#N/A
2010-02-08	4.27	996.1	87	0	#N/A
2010-02-09	2.8	996.23	87.67	0	#N/A
2010-02-10	-2.2	1003.53	60.67	0	#N/A
2010-02-11	-4.93	1009.8	64	5.13	#N/A
2010-02-12	-5.57	1012.7	52	5.4	#N/A
2010-02-13	-4.07	1008.6	57.33	7.23	#N/A
2010-02-14	-0.83	1008.1	57.33	2.53	#N/A
2010-02-15	-2	1011.5	58.33	4.07	#N/A
2010-02-16	-2.33	1010.37	59	4.03	#N/A
2010-02-17	0.47	1005.87	51.33	7.47	#N/A
2010-02-18	-0.2	1005.37	35.33	9.43	#N/A
2010-02-19	2.63	999	47	9.63	#N/A
2010-02-20	6.87	993.33	56	9.4	#N/A
2010-02-21	9.43	991.9	59.67	8.03	#N/A
2010-02-22	8.23	995.13	59	7.2	#N/A
2010-02-23	12	987.87	62.33	7.17	#N/A
2010-02-24	14.73	981.27	68.67	0.77	#N/A
2010-02-25	6.77	990.6	72	0.6	1
2010-02-26	5.6	995.93	48.33	8.93	#N/A
2010-02-27	6.77	994.87	58.33	4.33	#N/A
2010-02-28	3	995.23	84	0	#N/A
2010-03-01	-1.73	999.03	81	5.47	#N/A
2010-03-02	1.73	999.53	70.67	6.33	#N/A
2010-03-03	3.17	1001.07	54	0.7	#N/A
2010-03-04	5.13	995.13	63.33	4.93	#N/A
2010-03-05	1.77	1000.27	76.67	0	#N/A
2010-03-06	-0.57	1009.1	50.33	7.17	#N/A
2010-03-07	-0.33	1010.23	42.67	9.73	#N/A
2010-03-08	-1.8	1013.27	59	0	#N/A
2010-03-09	-3.6	1014.17	47.67	8.3	#N/A
2010-03-10	0.67	1004.1	32	10.37	#N/A
2010-03-11	8.1	992.6	50.67	9	#N/A
2010-03-12	10.53	993.8	44.33	6.43	#N/A
2010-03-13	7.1	1001.83	42	6.2	#N/A
2010-03-14	5.2	996.67	65	0	#N/A
2010-03-15	5.1	1001.8	57.33	8.17	#N/A
2010-03-16	6.87	1001.7	42.33	9.83	#N/A
2010-03-17	5.8	1000.97	67.33	4.23	#N/A
2010-03-18	3.23	1000.83	77.33	0	#N/A
2010-03-19	11.2	983.27	75.67	7.63	#N/A
2010-03-20	10.33	988.77	39.67	3.7	#N/A
2010-03-21	8.17	995.23	43	8.03	#N/A
2010-03-22	9.63	992.43	57.67	0	#N/A
2010-03-23	8.8	999.4	39	7.03	#N/A
2010-03-24	8.5	999.77	44	5.83	#N/A
2010-03-25	3.93	1004.33	55.67	7.53	#N/A
2010-03-26	8.3	1001.8	38.33	10.47	#N/A
2010-03-27	10.6	1000.53	50.33	6.3	#N/A
2010-03-28	9.4	1004.57	59.33	9.17	#N/A
2010-03-29	11.2	1003.8	60.67	8	#N/A
2010-03-30	10.6	998.37	56	2.33	#N/A
2010-03-31	12.57	993.87	70.67	5.7	#N/A
2010-04-01	10.43	997.93	42	7.5	#N/A
2010-04-02	9.97	999.97	32	11.17	#N/A
2010-04-03	11.6	998.97	34	10.6	#N/A
2010-04-04	15.03	991.43	40.33	10.77	#N/A
2010-04-05	17.17	990.17	54.33	6.53	#N/A
2010-04-06	9.63	1003.73	43	10.13	#N/A
2010-04-07	10.63	1004.83	37.33	10.77	#N/A
2010-04-08	13.27	994.33	31.67	11.2	#N/A
2010-04-09	14.83	990.23	48	9	#N/A
2010-04-10	11.03	994.43	65.67	0.97	#N/A
2010-04-11	9.57	993.7	63	1.63	#N/A
2010-04-12	6.6	995.53	76.67	0	#N/A
2010-04-13	6.5	1006.67	29.67	11.67	#N/A
2010-04-14	5.8	1008.03	53	0.5	#N/A
2010-04-15	6.3	1003.23	67.33	8.93	#N/A
2010-04-16	11.03	998.37	60.67	9.43	#N/A
2010-04-17	14.2	999.5	60.33	6.47	#N/A
2010-04-18	16.6	993.9	63.33	7	#N/A
2010-04-19	17.3	991.17	72	5.63	#N/A
2010-04-20	14.7	994.5	76.67	3.5	#N/A
2010-04-21	10.03	996.73	81.67	0	#N/A
2010-04-22	12.7	998.4	56	9.73	#N/A
2010-04-23	12.43	1000.7	62	10.17	#N/A
2010-04-24	14.23	999.93	53	10.8	#N/A
2010-04-25	14.6	996.4	53.33	3.1	#N/A
2010-04-26	12.7	993.43	56.33	8.6	#N/A
2010-04-27	11.17	990.23	41.67	10.33	#N/A
2010-04-28	9.27	993.43	38.33	12.03	#N/A
2010-04-29	13.17	993.97	36	11.73	#N/A
2010-04-30	14.63	996.83	41.33	11.13	#N/A
2010-05-01	19.2	991.7	46.67	11.9	#N/A
2010-05-02	24.53	985.87	54	11.8	#N/A
2010-05-03	27.3	985.9	55	10.7	#N/A
2010-05-04	26.73	982.6	46.67	6.5	#N/A
2010-05-05	20.97	980.37	80	3.43	#N/A
2010-05-06	18.97	989.07	35.67	11.07	#N/A
2010-05-07	20.07	987.37	43.33	12.17	#N/A
2010-05-08	21.93	987.07	45.33	7.53	#N/A
2010-05-09	19.57	988.07	50	7	#N/A
2010-05-10	18.03	988.73	38.67	12.3	#N/A
2010-05-11	18.53	992.93	39	12.37	#N/A
2010-05-12	18.8	995.93	44.67	10.27	#N/A
2010-05-13	19.8	996.33	44.33	9.8	#N/A
2010-05-14	18.93	995.87	43	9.33	#N/A
2010-05-15	18.33	994.27	56.67	11.5	#N/A
2010-05-16	16.13	993.07	85	0	#N/A
2010-05-17	16.73	987.93	97	0	#N/A
2010-05-18	19	984.8	75.33	7.3	#N/A
2010-05-19	22.2	985.8	47.33	12.8	#N/A
2010-05-20	24.5	988.57	46.67	11.9	#N/A
2010-05-21	22.53	988.83	60	2.87	#N/A
2010-05-22	18.57	985.77	67.67	1.23	#N/A
2010-05-23	20.97	982.4	56	9.3	#N/A
2010-05-24	22.63	982.37	58.67	11.63	#N/A
2010-05-25	23.07	989.6	50.67	12.63	#N/A
2010-05-26	23.93	992.33	49.67	8.43	#N/A
2010-05-27	22.37	993.3	61.67	1.97	#N/A
2010-05-28	20.7	991.4	73	5	#N/A
2010-05-29	23.67	988.03	68	10.47	#N/A
2010-05-30	23.8	986.23	65.67	9.4	#N/A
2010-05-31	19.93	992.93	70.67	8.8	#N/A
2010-06-01	20.43	994.5	64	10.93	#N/A
2010-06-02	21.47	994.37	67	7.53	#N/A
2010-06-03	19.27	996.43	84	0.93	#N/A
2010-06-04	20.63	995.6	77	3.43	#N/A
2010-06-05	21.67	993.17	72.67	5.03	#N/A
2010-06-06	22.37	992.27	66	5.97	#N/A
2010-06-07	23.87	993.3	49.33	10.1	#N/A
2010-06-08	24.43	992.57	45.33	8.5	#N/A
2010-06-09	21.03	991.8	65.33	0.27	#N/A
2010-06-10	18.23	991.3	89	0	#N/A
2010-06-11	19.63	989.8	83	2.83	#N/A
2010-06-12	22.53	987.93	70	11.77	#N/A
2010-06-13	26.17	985.6	64.67	10.13	#N/A
2010-06-14	27.57	984.13	61.67	9.57	#N/A
2010-06-15	29.47	982.93	55.67	10.4	#N/A
2010-06-16	29.93	981.87	48	9.5	#N/A
2010-06-17	27.97	980.23	63.33	5.13	#N/A
2010-06-18	23.97	981.83	72.33	5.87	#N/A
2010-06-19	24.77	984.4	68	11.5	#N/A
2010-06-20	26.27	986.77	63.33	11.87	#N/A
2010-06-21	27.87	986.7	53.67	12.07	#N/A
2010-06-22	28.37	984.33	51.67	4.67	#N/A
[truncated: 3,479 more rows]
